# Supplementary material for: Pilot non dialysis chronic renal insufficiency study (P-ND-CRIS): a pilot study of an open prospective hospital-based French cohort
Source: BMC Nephrol. 2017 Feb 1;18:46. doi: 10.1186/s12882-017-0463-3 (PMC5286676; doi:10.1186/s12882-017-0463-3)
Supplement: Additional file 1: — Description of data: Inclusion worksheet: patients’ characteristics at inclusion. (XLSX 1568 kb) [file 12882_2017_463_MOESM1_ESM.xlsx]

## Sheet: Inclusion
Center ID	Patient ID	Region	Sex	Professional activty code	Diagnosis	First known dosage of creatininemia (µmol/l)	Date of the fisrt known dosage of creatininemia	First know GFR (estimate - ml/min/1.73 m²)	Diabetes	Type of diabetes	Insulin	Cardiac ischemic disorder	Cardiac insufficiency	NYHA	Hypertension	Tobacco	Cancer	Date of inclusion	Included?	Reason for non inclusion	Weight (kg)	Height (cm)	BMI (kg/m²)	SBP (mmHg)	DBP (mmHg)	Creatininemia (µmol/l) at inclusion	Date of creatininemia dosage (at inclusion)	GFR (ml/mm/1.73 m²) inclusion	Proteinuria (g/24h)	Date of proteinuria (g/24h) dosage	Proteinuria (g/l)	Date of proteinuria (g/l) dosage
001	001-0001	Bourgogne - Franche Comté	Male	Inactive or disability	Primary chronic glomerulonephritis	274	2001-01-22	21.91	No	Type not specified		Yes	Yes	II	Yes	Former smoker	No	2012-04-05	Yes		80	170	27.7	130	80	176.6	2010-04-05	35.37	0.15	2011-09-13
001	001-0002	Bourgogne - Franche Comté	Male	Employed		146.94	2011-04-29	45.93	Yes	Type II	No	No	No		No	Former smoker	No	2012-04-06	Yes		98	180	30.2	130	80	184.5	2012-03-14	35.19	0.35	2012-04-11
001	001-0003	Bourgogne - Franche Comté	Male	Inactive or disability	Diabetic nephropathy	160	2009-06-15	40.76	Yes	Type II	Yes	Yes	No		Yes	Former smoker	No	2012-04-10	Yes		110	170	38.1	160	80	377	2012-03-22	15.01	8.59	2012-02-21
001	001-0004	Bourgogne - Franche Comté	Male	Inactive or disability	Tubulo-interstitial nephropathy/Chronic pyelonephritis	135	2006-06-15	48.23	No	Type not specified		No	No		Yes	Former smoker	Yes	2012-04-11	Yes		85	170	29.4	130	60	150	2012-03-15	42	1.93	2012-03-15
001	001-0005	Bourgogne - Franche Comté	Male	Inactive or disability	Primary chronic glomerulonephritis	175	2008-04-14	35.75	No	Type not specified		Yes	No		Yes	Former smoker	No	2012-04-11	Yes		98.4	184	29.1	130	60	235	2012-04-05	25.15	0.13	2012-04-05
001	001-0006	Bourgogne - Franche Comté	Male	Inactive or disability	Other nephropathy	151	2011-01-14	39.75	No	Type not specified		Yes	No		Yes	Former smoker	No	2012-04-11	Yes		70	157	28.4	180	80	225	2012-03-28	25.03			0.75	2011-01-14
001	001-0007	Bourgogne - Franche Comté	Female	Inactive or disability	Primary chronic glomerulonephritis	143	2012-01-15	33.68	No	Type not specified		No	No		Yes	Non-smoker	Yes	2012-04-11	Yes		54.4	158	21.8	140	80	102	2012-04-05	49.74	0.16	2012-04-05
001	001-0008	Bourgogne - Franche Comté	Female	Inactive or disability	Mix nephropathy	190	2010-11-17	23.79	Yes	Type II	Yes	No	No		Yes	Non-smoker	No	2012-04-12	Yes		100	159	39.6	160	70	201	2012-04-04	22.17	0.26	2012-04-04
001	001-0009	Bourgogne - Franche Comté	Female	Inactive or disability	Mix nephropathy	125	2010-03-27	38.06	No	Type not specified		Yes	No		Yes	Non-smoker	No	2012-04-12	Yes		72	155	30	135	80	138	2012-03-29	33.79
001	001-0010	Bourgogne - Franche Comté	Male	Employed	Vascular nephropathy	142	1997-12-08	49.76	No	Type not specified		No	No		Yes	Non-smoker	No	2012-04-12	Yes		78	178	24.6	120	80	197	2012-03-06	32.17	0.4	2011-09-13
001	001-0011	Bourgogne - Franche Comté	Female	Employed	Polycystic kidney disease and hereditary diseases	115	2009-11-27	45.05	No	Type not specified		No	No		No	Smoker	No	2012-04-12	Yes		59	172	19.9	115	70	155	2012-03-30	31.59	0.17	2012-03-30
001	001-0012	Bourgogne - Franche Comté	Female	Inactive or disability		170	2007-03-21	28.3	Yes	Type II	No	No	No		No	Non-smoker	No	2012-04-12	Yes		89	157	36.1	140	90	340	2012-03-27	12.51
001	001-0013	Bourgogne - Franche Comté	Male	Inactive or disability	Tubulo-interstitial nephropathy/Chronic pyelonephritis	230	2008-06-15	26.64	No	Type not specified		Yes	Yes	II	Yes	Former smoker	No	2012-04-16	Yes		88	185	25.7	120	80	253	2012-04-12	23.57
001	001-0014	Bourgogne - Franche Comté	Male	Employed	Polycystic kidney disease and hereditary diseases	112	1995-03-24	72.59	No	Type not specified		No	No		Yes	Non-smoker	Yes	2012-04-16	Yes		73.9	175	24.1	110	80	224	2012-04-13	29.54	0.68	2012-01-26
001	001-0015	Bourgogne - Franche Comté	Male	Inactive or disability	Diabetic nephropathy	102	1992-10-20	71.36	Yes	Type II	Yes	Yes	Yes	II-III	Yes	Former smoker	No	2012-04-16	Yes		96	176	31	130	80	247.8	2012-04-12	23.93	1.1	2012-04-12
001	001-0016	Bourgogne - Franche Comté	Female	Inactive or disability	Mix nephropathy	153	2000-06-15	31.06	Yes	Type II	No	No	No		Yes	Non-smoker	No	2012-04-16	Yes		47	170	16.3	130	80	175.2	2012-04-09	25.72
001	001-0017	Bourgogne - Franche Comté	Male	Inactive or disability	Mix nephropathy	224	2010-04-08	27.56	Yes	Type II	Yes	Yes	No		Yes	Former smoker	No	2012-04-16	Yes		90	166	32.7	130	80	207.1	2012-04-06	29.97
001	001-0018	Bourgogne - Franche Comté	Female	Inactive or disability	Other nephropathy	139	1998-08-24	36.61	No	Type not specified		No	No		No	Non-smoker	No	2012-04-16	Yes		83.5	165	30.7	130	80	123.9	2012-04-11	39.86	0.63	2010-03-05
001	001-0019	Bourgogne - Franche Comté	Female	Inactive or disability	Diabetic nephropathy	130	2009-10-15	37.83	Yes	Type II	Yes	No	No		Yes	Non-smoker	Yes	2012-04-16	Yes		70	163	26.3	130	80	147	2012-03-26	32.53	0.3	2012-03-24
001	001-0020	Bourgogne - Franche Comté	Male	Inactive or disability	Polycystic kidney disease and hereditary diseases	131	2007-11-12	50.53	No	Type not specified		No	No		Yes	Former smoker	No	2012-04-16	Yes		81.5	175	26.6	150	100	274.4	2012-04-12	21.21	5.81	2012-04-11
001	001-0021	Grand Est	Male	Inactive or disability	Other nephropathy	171	2010-12-10	37.63	No	Type not specified		Yes	No		Yes	Former smoker	No	2012-04-16	Yes		84	182	25.4	170	90	183.2	2012-03-26	34.53	0.31	2012-03-26
001	001-0022	Bourgogne - Franche Comté	Male	Inactive or disability	Nephroangiosclerosis and hypertension	272.6	2010-06-24	21.19	No	Type not specified		No	No		No	Former smoker	Yes	2012-04-16	Yes		83	179	25.9	160	100	212.7	2012-04-16	28.07	0.2	2010-12-24
001	001-0023	Bourgogne - Franche Comté	Male	Inactive or disability	Diabetic nephropathy	189.4	2011-01-12	32.26	Yes	Type II	Yes	Yes	No		Yes	Former smoker	No	2012-04-17	Yes		70	172	23.7	170	90	190.3	2012-03-08	32	0.67	2012-03-08
001	001-0024	Bourgogne - Franche Comté	Female	Inactive or disability	Nephroangiosclerosis and hypertension	131	2001-03-27	37.05	Yes	Type II	No	Yes	Yes	II	Yes	Non-smoker	No	2012-04-17	Yes		75	152	32.5	133	69	241.7	2012-04-17	17.74	0.05	2011-12-13
001	001-0025	Bourgogne - Franche Comté	Male	Unemployed		372	2010-03-15	15.56	No	Type not specified		No	No		Yes	Non-smoker	No	2012-04-17	Yes		75	172	25.4	180	110	747	2012-04-13	6.91
001	001-0026	Bourgogne - Franche Comté	Female	Employed	Nephroangiosclerosis and hypertension	151.3	2011-10-21	34.64	No	Type not specified		No	No		Yes	Smoker	No	2012-04-17	Yes		60	165	22	150	90	114.2	2012-04-17	47.7	0.08	2012-01-30
001	001-0027	Bourgogne - Franche Comté	Male	Inactive or disability	Mix nephropathy	205	2009-07-11	30.14	Yes	Type II	Yes	No	No		Yes	Non-smoker	No	2012-04-18	Yes		83	170	28.7	180	90	291.8	2012-02-21	19.87	1.81	2012-03-07
001	001-0028	Auvergne - Rhône-Alpes	Female	Inactive or disability	Unknown	130	2009-08-15	36.02	Yes	Type II	No	Yes	Yes		Yes	Former smoker	No	2012-04-20	Yes		80	165	29.4	120	70	239	2012-04-11	17.71	0.24	2010-09-03
001	001-0029	Bourgogne - Franche Comté	Female	Employed	Polycystic kidney disease and hereditary diseases	103.4	1990-06-28	56.04	No	Type not specified		No	No		No	Non-smoker	No	2012-04-20	Yes		64	174	21.1	140	80	129	2012-04-20	39.32	0.2	2012-04-20
001	001-0030	Bourgogne - Franche Comté	Male	Inactive or disability		293	1999-12-06	20.15	Yes	Type II	No	No	No		Yes	Former smoker	No	2012-04-23	Yes		86	173	28.7	150	80	438	2012-04-12	12.2	0.88
001	001-0031	Bourgogne - Franche Comté	Male	Inactive or disability	Nephroangiosclerosis and hypertension	100	1985-01-16	71.35	Yes	Type II	Yes	Yes	No		Yes	Former smoker	No	2012-04-23	Yes		76	171	26	135	70	232	2012-03-27	24.94	0.82	2006-01-04
001	001-0032	Bourgogne - Franche Comté	Female	Inactive or disability	Vascular nephropathy	106	2010-07-06	45.7	Yes	Type II	No	Yes	Yes		Yes	Non-smoker	No	2012-04-23	Yes		68.5	160	26.8	130	80	340	2012-04-16	11.85	14.38	2012-05-16
001	001-0033	Bourgogne - Franche Comté	Male	Inactive or disability	Polycystic kidney disease and hereditary diseases	135.9	2006-12-04	49.72	No	Type not specified		No	No		No	Non-smoker	No	2012-04-23	Yes		84	173	28.1	115	80	117.7	2012-04-13	57.53	0.17	2010-11-30
001	001-0034	Bourgogne - Franche Comté	Female	Inactive or disability	Vascular nephropathy	107.9	2008-07-02	47.2	No	Type not specified		No	No		Yes	Non-smoker	No	2012-04-23	Yes		62	161	23.9	140	80	104.5	2012-04-18	48.37	0.1	2012-01-12
001	001-0035	Bourgogne - Franche Comté	Male	Inactive or disability	Nephroangiosclerosis and hypertension	256	2009-05-28	22.43	No	Type not specified		No	No		Yes	Former smoker	No	2012-04-24	Yes		83	176	26.8	120	70	252	2012-05-05	22.67	0.36	2012-01-05
001	001-0036	Bourgogne - Franche Comté	Male	Inactive or disability	Unknown	160	2004-09-27	38.48	No	Type not specified		No	No		No	Non-smoker	No	2012-04-24	Yes		48	156	19.7	170	80	302.7	2012-04-13	18.09	0.13	2010-06-07
001	001-0037	Bourgogne - Franche Comté	Male	Inactive or disability	Nephroangiosclerosis and hypertension	289	2011-03-22	19.87	No	Type not specified		Yes	No		Yes	Smoker	Yes	2012-04-24	Yes		70	176	22.6	144	83	322	2012-03-15	17.49	0.05	2012-01-17
001	001-0038	Bourgogne - Franche Comté	Female	Inactive or disability	Nephroangiosclerosis and hypertension	170	2011-05-15	26.56	No	Type not specified		Yes	Yes		Yes	Non-smoker	Yes	2012-04-24	Yes		61	157	24.7	140	85	156	2012-04-23	29.26
001	001-0039	Bourgogne - Franche Comté	Female	Inactive or disability	Mix nephropathy	160	2007-03-01	28.56	Yes	Type II	Yes	No	No		Yes	Non-smoker	No	2012-04-24	Yes		70	160	27.3	180	85	238	2012-04-17	17.84	1.18	2012-02-08
001	001-0040	Bourgogne - Franche Comté	Male	Inactive or disability	Diabetic nephropathy	228	2010-08-28	27	Yes	Type II	Yes	No	No		Yes	Non-smoker	No	2012-04-24	Yes		90			160	80	196	2012-04-19	31.94	6.26	2012-04-19
001	001-0041	Bourgogne - Franche Comté	Male	Inactive or disability	Primary chronic glomerulonephritis	351	2010-11-09	15.54	No	Type not specified		Yes	No		Yes	Non-smoker	No	2012-04-24	Yes		60	160	23.4	140	80	379	2012-04-17	14.16
001	001-0042	Bourgogne - Franche Comté	Female	Inactive or disability	Nephroangiosclerosis and hypertension	208.9	2011-10-27	20.79	No	Type not specified		Yes	Yes		Yes	Non-smoker	No	2012-04-24	Yes		44	154	18.6	140	80	119.5	2012-04-18	39.51	0.05	2012-03-22
001	001-0043	Bourgogne - Franche Comté	Male	Inactive or disability	Other nephropathy	200	1991-03-01	32.42	No	Type not specified		No	No		Yes	Non-smoker	No	2012-04-24	Yes		90	173	30.1	160	85	346	2012-05-02	16.1	8.81	2012-04-18
001	001-0044	Bourgogne - Franche Comté	Female	Inactive or disability	Nephroangiosclerosis and hypertension	143	2011-06-16	31.89	No	Type not specified		Yes	No		Yes	Non-smoker	No	2012-04-25	Yes		58	157	23.5	120	60	119	2012-04-19	39.33	0.09	2012-03-29
001	001-0045	Bourgogne - Franche Comté	Female	Employed	Polycystic kidney disease and hereditary diseases	69	2007-01-01	85.71	No	Type not specified		No	No		No	Non-smoker	No	2012-04-25	Yes		68	164	25.3	130	60	192	2012-04-14	25.73	0.38	2011-10-04
001	001-0046	Bourgogne - Franche Comté	Male	Inactive or disability	Diabetic nephropathy	125	2005-03-01	53.85	Yes	Type II	Yes	Yes	No		No	Non-smoker	No	2012-04-25	Yes		75	162	28.6	110	70	115.9	2012-04-25	57.51	0	2012-04-25
001	001-0047	Bourgogne - Franche Comté	Male	Student	Vascular nephropathy	155	2011-07-28	43.68	Yes	Type II	Yes	No	No		Yes	Former smoker	Yes	2012-04-25	Yes		67	165	24.6	150	90	198.2	2012-04-23	32.76	15.46	2012-04-23
001	001-0048	Bourgogne - Franche Comté	Female	Employed		334	1993-02-16	14.66	No	Type not specified		No	No		Yes	Smoker	No	2012-04-25	Yes		49	155	20.4	155	75	488		8.63
001	001-0049	Bourgogne - Franche Comté	Female	Inactive or disability	Mix nephropathy	117	2009-09-15	40.48	Yes	Type II	Yes	Yes	No		Yes	Non-smoker	No	2012-04-25	Yes		86	168	30.5	140	80	209	2012-04-25	20.58	0.16	2012-04-25
001	001-0051	Bourgogne - Franche Comté	Male	Inactive or disability	Other nephropathy	170	2010-02-09	35.88	No	Type not specified		Yes	Yes		No	Non-smoker	No	2012-04-25	Yes		81.2	176	26.2	140	70	223.8	2012-04-24	26
001	001-0052	Bourgogne - Franche Comté	Female	Inactive or disability	Tubulo-interstitial nephropathy/Chronic pyelonephritis	197.4	2009-09-29	24.07	No	Type not specified		No	No		Yes	Former smoker	Yes	2012-04-26	Yes		90	156	37	110	80	194	2012-04-21	24.3	0.38	2012-04-21
001	001-0053	Bourgogne - Franche Comté	Female	Inactive or disability	Nephroangiosclerosis and hypertension	164	2010-05-12	27.42	No	Type not specified		Yes	Yes		Yes	Non-smoker	No	2012-05-02	Yes		64	165	23.5	176	93	189	2012-04-26	23.17	0.39	2012-02-01
001	001-0054	Bourgogne - Franche Comté	Male	Inactive or disability	Nephroangiosclerosis and hypertension	148.5	2007-07-25	41.84	Yes	Type II	No	No	No		Yes	Non-smoker	No	2012-05-02	Yes		75	168	26.6	148	71	159.4	2012-05-02	38.09	0.3	2012-01-20
001	001-0055	Bourgogne - Franche Comté	Male	Inactive or disability	Other nephropathy	150	2008-06-15	43.09	No	Type not specified		Yes	No		Yes	Smoker	Yes	2012-05-02	Yes		82	172	27.7	140	70	150	2012-04-25	42.58
001	001-0056	Bourgogne - Franche Comté	Male	Inactive or disability	Vascular nephropathy	112	2011-10-15	58.53	No	Type not specified		Yes	No		Yes	Former smoker	No	2012-05-02	Yes		69	170	23.9	140	70	133	2012-02-13	47.88	2.45	2012-04-23
001	001-0057	Bourgogne - Franche Comté	Female	Inactive or disability	Tubulo-interstitial nephropathy/Chronic pyelonephritis	107	2004-04-20	47.21	No	Type not specified		No	No		Yes	Former smoker	No	2012-05-03	Yes		62	162	23.6	140	80	104.4	2012-04-11	47.47	0.08	2012-04-11
001	001-0058	Bourgogne - Franche Comté	Male	Inactive or disability	Vascular nephropathy	133	2010-07-01	47.63	Yes	Type II	No	Yes	Yes		Yes	Non-smoker	No	2012-05-03	Yes		72	170	24.9	110	40	244	2012-04-03	23.53	0.41	2011-12-13
001	001-0059	Bourgogne - Franche Comté	Male	Employed		148	2003-02-15	46.25	No	Type not specified		No	No		No	Former smoker	No	2012-05-03	Yes		84	180	25.9	150	70	141	2011-12-31	47.49	0.31	2011-12-31
001	001-0060	Bourgogne - Franche Comté	Female	Inactive or disability	Diabetic nephropathy	144.7	2008-06-05	34.08	Yes	Type II	Yes	Yes	No		Yes	Non-smoker	No	2012-05-03	Yes		118	174	39	140	50	146	2012-04-25	33.29	0.07	2011-02-05
001	001-0061	Bourgogne - Franche Comté	Male	Inactive or disability	Nephroangiosclerosis and hypertension	199	2011-05-14	29.92	No	Type not specified		Yes	Yes		Yes	Former smoker	No	2012-05-03	Yes		72	163	27.1	120	60	176	2012-04-25	34.39	0.11	2012-04-25
001	001-0062	Bourgogne - Franche Comté	Male	Inactive or disability	Other nephropathy	224	2010-03-30	25.72	No	Type not specified		Yes	No		Yes	Non-smoker	No	2012-05-05	Yes		69	175	22.5	140	80	230	2012-04-21	24.84	1.73	2012-04-21
001	001-0063	Bourgogne - Franche Comté	Male	Inactive or disability	Other nephropathy	136.9	2005-04-11	48.97	No	Type not specified		No	No		Yes	Non-smoker	Yes	2012-05-07	Yes		54			149	90	239.4	2012-05-07	25.12			1.25	2012-05-07
001	001-0064	Bourgogne - Franche Comté	Male	Student	Diabetic nephropathy	112	1999-06-15	65.15	Yes	Type II	Yes	Yes	No		Yes	Former smoker	No	2012-05-07	Yes		90	181	27.5	140	70	239.5	2012-05-07	25.77
001	001-0065	Bourgogne - Franche Comté	Male	Inactive or disability	Diabetic nephropathy	130	2011-06-15	49.15	Yes	Type II	No	Yes	Yes		Yes	Non-smoker	No	2012-05-07	Yes		77.6	170	26.9	150	70	126	2012-04-25	50.83	0.05	2011-11-04
001	001-0066	Bourgogne - Franche Comté	Male		Polycystic kidney disease and hereditary diseases	174.3	2006-08-31	38.61	No	Type not specified		No	No		Yes	Non-smoker	No	2012-05-07	Yes		79.6	177	25.4	160	100	498.8	2012-05-07	11.21
001	001-0067	Bourgogne - Franche Comté	Female	Inactive or disability	Tubulo-interstitial nephropathy/Chronic pyelonephritis	161	2007-08-12	29.29	No	Type not specified		Yes	No		Yes	Former smoker	No	2012-05-07	Yes		65	163	24.5	160	90	112	2012-01-10	43.89
001	001-0068	Bourgogne - Franche Comté	Male	Inactive or disability	Primary chronic glomerulonephritis	107.1	1998-12-10	65.68	No	Type not specified		Yes	No		Yes	Smoker	No	2012-05-09	Yes		64.4	160	25.2	130	60	132	2012-05-02	49.35	0.23	2012-04-13
001	001-0069	Bourgogne - Franche Comté	Female	Inactive or disability	Nephroangiosclerosis and hypertension	175	2004-02-13	25.81	No	Type not specified		Yes	Yes	III	Yes	Non-smoker	No	2012-05-09	Yes		56	157	22.7	160	90	451	2012-05-03	8.49	1.6	2011-01-21
001	001-0070	Bourgogne - Franche Comté	Male	Inactive or disability	Mix nephropathy	250	2007-04-24	23.36	Yes	Type II	Yes	No	Yes	III	Yes	Former smoker	No	2012-05-09	Yes		73	162	27.8	120	60	372	2012-05-04	14.57	0.34	2012-05-04
001	001-0071	Bourgogne - Franche Comté	Female	Employed	Diabetic nephropathy	131.9	2003-07-07	40.21	Yes	Type I	Yes	Yes	No		Yes	Non-smoker	No	2012-05-09	Yes		93.1	159	36.8	145	80	190	2012-05-02	25.43	0.25	2012-05-02
001	001-0072	Bourgogne - Franche Comté	Male	Inactive or disability	Nephroangiosclerosis and hypertension	139	2004-06-15	45.74	No	Type not specified		Yes	Yes		Yes	Smoker	No	2012-05-09	Yes		71.1	171	24.3	110	60	160	2012-05-09	38.11	0.08	2011-11-04
001	001-0073	Bourgogne - Franche Comté	Male	Inactive or disability		105	2010-06-22	66.73	Yes	Type II	Yes	No	No		Yes	Former smoker	No	2012-05-09	Yes		94	180	29	130	80	226.6	2012-01-17	27.28
001	001-0074	Bourgogne - Franche Comté	Female	Inactive or disability	Mix nephropathy	466.6	2009-05-07	8.37	Yes	Type II	Yes	Yes	Yes	III	Yes	Non-smoker	No	2012-05-09	Yes		84	156	34.5	145	80	223	2012-05-04	19.47	0	2012-01-13
001	001-0075	Bourgogne - Franche Comté	Male	Employed	Other nephropathy	117	1988-07-15	64.4	Yes	Type II	No	No	No		Yes	Former smoker	No	2012-05-09	Yes		105	179	32.8	135	80	209.7	2012-05-07	29.74
001	001-0076	Bourgogne - Franche Comté	Female	Inactive or disability	Nephroangiosclerosis and hypertension	105	2011-11-09	45.87	No	Type not specified		Yes	Yes		Yes	Non-smoker	No	2012-05-10	Yes		60	170	20.8	130	53	116	2012-05-04	40.79	0	2012-05-04
001	001-0077	Bourgogne - Franche Comté	Female	Inactive or disability		283	2010-03-01	14.98	Yes	Type II	Yes	Yes	Yes	II	Yes	Non-smoker	No	2012-05-10	Yes		94	152	40.7	160	90	337	2012-04-17	12.18	0.35	2011-11-07
001	001-0078	Bourgogne - Franche Comté	Male	Inactive or disability	Primary chronic glomerulonephritis	269	2003-07-22	21.58	No	Type not specified		No	No		Yes	Smoker	No	2012-05-10	Yes		65	170	22.5	130	60	250.8	2012-05-10	22.85	0.23	2012-01-18
001	001-0079	Bourgogne - Franche Comté	Female	Inactive or disability		155	2009-09-12	29.33	No	Type not specified		No	Yes		Yes	Non-smoker	No	2012-05-14	Yes		67			170	80	203	2012-05-11	21.33	0.1	2012-04-05
001	001-0080	Bourgogne - Franche Comté	Male	Employed	Polycystic kidney disease and hereditary diseases	132.7	2007-05-10	55.11	No	Type not specified		No	No		Yes	Non-smoker	No	2012-05-14	Yes		65	172	22	110	70	361.1	2012-05-10	16.95	0.39	2006-11-09
001	001-0081	Bourgogne - Franche Comté	Male	Inactive or disability	Nephroangiosclerosis and hypertension	122	2006-05-15	53.17	No	Type not specified		Yes	No		Yes	Non-smoker	No	2012-05-14	Yes		61	167	21.9	120	80	240	2012-05-04	23.98	0.02	2011-05-09
001	001-0082	Bourgogne - Franche Comté	Male	Inactive or disability	Nephroangiosclerosis and hypertension	170	1996-08-26	37.76	No	Type not specified		Yes	No		Yes	Non-smoker	No	2012-05-14	Yes		55	160	21.5	121	80	313	2012-04-26	17.83	0.11	2012-05-29
001	001-0083	Bourgogne - Franche Comté	Male	Inactive or disability	Tubulo-interstitial nephropathy/Chronic pyelonephritis	198.2	2003-05-06	32.64	No	Type not specified		No	No		Yes	Non-smoker	No	2012-05-14	Yes		83.5	185	24.4	130	80	316.8	2012-05-11	18.41	0	2012-05-11
001	001-0084	Bourgogne - Franche Comté	Female	Inactive or disability	Primary chronic glomerulonephritis	167	2009-04-15	27.76	No	Type not specified		No	No		No	Non-smoker	Yes	2012-05-14	Yes		83	170	28.7	130	80	144	2012-05-04	32.67	1.46	2012-03-21
001	001-0085	Bourgogne - Franche Comté	Female	Student	Vascular nephropathy	139	2011-04-11	36.61	No	Type not specified		Yes	Yes		Yes	Former smoker	No	2012-05-14	Yes		110	162	41.9	120	80	116	2012-05-09	44.94	0.76	2011-12-09
001	001-0086	Bourgogne - Franche Comté	Male	Inactive or disability	Nephroangiosclerosis and hypertension	127	1995-06-27	52.06	No	Type not specified		Yes	Yes		Yes	Former smoker	No	2012-05-14	Yes		58	168	20.5	100	60	160	2012-03-20	38.11	0	2009-01-06
001	001-0087	Bourgogne - Franche Comté	Male	Inactive or disability	Other nephropathy	143	2011-10-07	45.13	Yes	Type II	No	No	No		No	Non-smoker	No	2012-05-14	Yes		103			130	70	143	2012-04-14	45	0	2012-09-14
001	001-0088	Bourgogne - Franche Comté	Male	Employed	Diabetic nephropathy	125	2002-03-26	51.97	Yes	Type II	Yes	Yes	Yes		Yes	Former smoker	No	2012-05-14	Yes		90	178	28.4	140	80	302.1	2012-05-14	18.3	1.34	2011-11-24
001	001-0089	Bourgogne - Franche Comté	Female	Inactive or disability	Nephroangiosclerosis and hypertension	102	2005-05-03	48.13	No	Type not specified		No	No		Yes	Non-smoker	No	2012-05-15	Yes		79	172	26.7	140	75	160	2012-05-10	28.14
001	001-0090	Bourgogne - Franche Comté	Male	Inactive or disability	Diabetic nephropathy	266	2006-01-31	22.25	Yes	Type II	Yes	Yes	Yes	II-III	Yes	Non-smoker	No	2012-05-15	Yes		85	165	31.2	130	60	619	2012-05-12	8.25	1.52	2012-05-18
001	001-0091	Bourgogne - Franche Comté	Male	Inactive or disability	Other nephropathy	170	2011-12-10	37.88	Yes	Type II	Yes	Yes	No		Yes	Former smoker	No	2012-05-15	Yes		78	168	27.6	120	75	208.9	2012-05-09	29.77	0.06	2012-05-10
001	001-0092	Bourgogne - Franche Comté	Female	Inactive or disability	Nephroangiosclerosis and hypertension	139.8	2011-12-15	33.37	No	Type not specified		Yes	No		Yes	Smoker	No	2012-05-15	Yes		65			175	70	102.66	2012-05-11	47.53	0.1	2012-05-11
001	001-0093	Bourgogne - Franche Comté	Female	Inactive or disability	Nephroangiosclerosis and hypertension	160	2011-07-27	29.33	No	Type not specified		No	No		Yes	Non-smoker	No	2012-05-15	Yes		64	157	26	145	85	116	2012-04-19	42.39	0.14	2012-04-19
001	001-0094	Bourgogne - Franche Comté	Female	Employed	Vascular nephropathy	107	2008-04-24	54.85	No	Type not specified		No	No		No	Non-smoker	No	2012-05-15	Yes		92	161	35.5	100	70	118	2012-05-11	47.84	0.38	2012-05-11
001	001-0095	Bourgogne - Franche Comté	Female	Employed	Primary chronic glomerulonephritis	127	2009-07-15	44.46	No	Type not specified		No	No		Yes	Former smoker	No	2012-05-16	Yes		55	164	20.4	110	70	645	2012-05-10	6.7	3.26	2012-05-10
001	001-0096	Bourgogne - Franche Comté	Male	Employed	Diabetic nephropathy	156	2010-12-23	43.19	Yes	Type I	Yes	No	No		Yes	Former smoker	No	2012-05-16	Yes		65	174	21.5	150	90	150	2012-05-14	44.85	0.99	2012-05-14
001	001-0097	Bourgogne - Franche Comté	Female	Employed	Polycystic kidney disease and hereditary diseases	93	2006-06-15	59.91	No	Type not specified		No	No		No	Non-smoker	No	2012-05-21	Yes		74					203	2012-05-12	23.74
001	001-0098	Bourgogne - Franche Comté	Male	Inactive or disability	Nephroangiosclerosis and hypertension	170	2000-05-15	37.07	No	Type not specified		No	No		Yes	Former smoker	No	2012-05-21	Yes		87	173	29.1	140	80	164	2012-05-02	37.4	0	2011-11-07
001	001-0099	Bourgogne - Franche Comté	Male	Student	Tubulo-interstitial nephropathy/Chronic pyelonephritis	440.5	2011-06-03	13.48	No	Type not specified		No	No		Yes	Smoker	No	2012-05-21	Yes		78	169	27.3	140	80	239	2012-02-23	27.17	1.54	2011-08-25
001	001-0100	Bourgogne - Franche Comté	Male	Inactive or disability		180	2007-06-15	34.5	No	Type not specified		No	No		Yes	Non-smoker	No	2012-05-21	Yes		83.3			160	80	242.5	2012-04-16	24.13	0.38	2012-04-16
001	001-0101	Bourgogne - Franche Comté	Female	Employed	Polycystic kidney disease and hereditary diseases	142.6	2005-11-14	35.55	Yes	Type II	Yes	No	No		Yes	Non-smoker	No	2012-05-21	Yes		64.3	160	25.1	130	80	307.7	2012-04-03	14.27	0.54	2010-04-27
001	001-0102	Bourgogne - Franche Comté	Male	Inactive or disability	Polycystic kidney disease and hereditary diseases	167	2001-05-14	37.84	No	Type not specified		No	No		Yes	Non-smoker	No	2012-05-21	Yes		90.4			140	90	404.9	2012-05-21	13.21
001	001-0103	Bourgogne - Franche Comté	Male	Inactive or disability		141			No	Type not specified		Yes	No		Yes	Smoker	No	2012-05-21	Yes		87	180	26.9	140	80	312	2012-05-18	17.85
001	001-0105	Bourgogne - Franche Comté	Male	Inactive or disability	Primary chronic glomerulonephritis	111	2011-01-15	62.37	Yes	Type II	Yes	No	No		Yes	Non-smoker	No	2012-05-21	Yes		71			200	100	257	2012-05-14	23.59	1.25	2012-01-04
001	001-0106	Bourgogne - Franche Comté	Female	Employed	Mix nephropathy	161	2006-11-20	30.34	Yes	Type II	Yes	No	No		Yes	Non-smoker	No	2012-05-21	Yes		70	155	29.1	120	70	167	2012-03-30	28.51	0.1	2011-06-11
001	001-0107	Bourgogne - Franche Comté	Male	Inactive or disability	Tubulo-interstitial nephropathy/Chronic pyelonephritis	149	1985-06-15	44.56	No	Type not specified		No	No		Yes	Non-smoker	No	2012-05-21	Yes		64	175	20.9	140	80	176	2012-05-14	34.06
001	001-0108	Bourgogne - Franche Comté	Female	Inactive or disability	Diabetic nephropathy	93	2005-06-15	55.85	Yes	Type II	No	Yes	No		Yes	Non-smoker	No	2012-05-21	Yes		81	167	29	134	86	154.2	2012-05-22	30.52	0.21	2012-05-22
001	001-0109	Bourgogne - Franche Comté	Male	Inactive or disability	Mix nephropathy	162	2010-04-13	39.31	Yes	Type II	No	No	No		Yes	Former smoker	No	2012-05-21	Yes		76	170	26.3	130	80	123	2012-04-24	53.7	0.95	2011-09-06
001	001-0110	Bourgogne - Franche Comté	Male	Inactive or disability	Nephroangiosclerosis and hypertension	170	2011-10-15	36.16	Yes	Type II	Yes	No	No		Yes	Smoker	No	2012-05-22	Yes		66	158	26.4	130	70	183	2012-05-18	33.13	0.16	2012-03-08
001	001-0111	Bourgogne - Franche Comté	Female	Inactive or disability	Mix nephropathy	132.4	2010-04-20	35.53	Yes	Type II	Yes	Yes	No		Yes	Non-smoker	No	2012-05-22	Yes		73	156	30	143	70	187.5	2012-05-23	23.66	0.17	2012-05-23
001	001-0112	Bourgogne - Franche Comté	Male	Inactive or disability	Nephroangiosclerosis and hypertension	164	2011-11-15	37.04	No	Type not specified		Yes	No		Yes	Non-smoker	No	2012-05-22	Yes		59			135	65	171.9	2012-05-22	35	0.05	2011-12-20
001	001-0113	Bourgogne - Franche Comté	Female	Student	Primary chronic glomerulonephritis	119	2009-03-02	43.47	No	Type not specified		No	No		No	Non-smoker	No	2012-05-23	Yes		43	160	16.8	160	100	114	2012-01-06	45.19
001	001-0114	Bourgogne - Franche Comté	Female	Employed	Diabetic nephropathy	186	2010-11-25	25.87	Yes	Type II	Yes	No	Yes		Yes	Non-smoker	No	2012-05-23	Yes		54	154	22.8	170	60	242.5	2012-05-23	18.91	1.8	2012-01-16
001	001-0115	Bourgogne - Franche Comté	Male	Employed	Other nephropathy	147	2009-05-21	45.91	No	Type not specified		Yes	No		Yes	Smoker	No	2012-05-23	Yes		58	163	21.8	130	80	124	2012-05-23	55.27	0.64	2011-12-16
001	001-0116	Bourgogne - Franche Comté	Male	Inactive or disability	Other nephropathy	183	2011-01-15	34.05	Yes	Type II	No	No	No		Yes	Former smoker	No	2012-05-24	Yes		90	174	29.7	136	92	181	2012-05-15	34.38	1.54	2012-05-15
001	001-0117	Bourgogne - Franche Comté	Male	Inactive or disability	Diabetic nephropathy	129	2009-03-24	52.27	Yes	Type II	Yes	Yes	No		Yes	Former smoker	No	2012-05-24	Yes		108	173	36.1	140	80	152.2	2012-05-14	42.77	1.57	2012-05-16
001	001-0118	Bourgogne - Franche Comté	Female	Student	Polycystic kidney disease and hereditary diseases	98	2004-10-25	56.65	No	Type not specified		No	No		No	Non-smoker	No	2012-05-24	Yes		88.5	159	35	130	86	123	2012-05-14	42.16	0.18	2012-05-14
001	001-0119	Bourgogne - Franche Comté	Male	Inactive or disability	Other nephropathy	131	2009-10-23	51.18	No	Type not specified		No	No		Yes	Non-smoker	Yes	2012-05-25	Yes		78			135	80	124	2012-04-12	54	0.23	2012-04-12
001	001-0120	Bourgogne - Franche Comté	Male	Employed	Vascular nephropathy	165	2012-03-01	43.08	No	Type not specified		No	No		Yes	Smoker	No	2012-05-30	Yes		70	174	23.1	150	100	147	2012-05-22	49.23	5.74	2012-05-25
001	001-0121	Bourgogne - Franche Comté	Male	Inactive or disability	Nephroangiosclerosis and hypertension	115	2003-10-28	57.22	Yes	Type II	No	Yes	Yes	II	Yes	Former smoker	No	2012-05-30	Yes		102	165	37.5	125	60	281	2012-05-25	19.94	0.15	2012-05-29
001	001-0122	Bourgogne - Franche Comté	Female	Inactive or disability	Nephroangiosclerosis and hypertension	253	2009-06-15	17.19	No	Type not specified		Yes	Yes	II	Yes	Non-smoker	No	2012-05-30	Yes		60	156	24.7	130	60	239	2012-05-24	18.2
001	001-0123	Bourgogne - Franche Comté	Female	Inactive or disability	Vascular nephropathy	86	2007-09-03	59.38	No	Type not specified		No	No		Yes	Smoker	No	2012-05-30	Yes		73	170	25.3	110	80	147	2012-05-24	31.57	0.21	2012-05-24
001	001-0124	Bourgogne - Franche Comté	Female	Inactive or disability	Diabetic nephropathy	112	1981-01-17	46.62	Yes	Type II	Yes	Yes	Yes	II-III	Yes	Non-smoker	No	2012-05-30	Yes		74	171	25.3	150	80	214	2012-05-30	20.17	0.37	2012-05-23
001	001-0125	Bourgogne - Franche Comté	Female	Student	Primary chronic glomerulonephritis	110	2012-02-14	46.93	No	Type not specified		No	No		No	Smoker	No	2012-05-30	Yes		74.5	162	28.4	105	60	120.9	2012-03-21	42.08	0	2012-05-12
001	001-0126	Bourgogne - Franche Comté	Male	Inactive or disability	Nephroangiosclerosis and hypertension	122	2005-09-07	55.93	Yes	Type II	Yes	Yes	No		Yes	Non-smoker	No	2012-05-30	Yes		123	168	43.6	160	90	157.5	2012-02-16	40.73	6.87	2012-05-24
001	001-0127	Bourgogne - Franche Comté	Male	Inactive or disability	Mix nephropathy	130.1	2011-02-07	50.33	Yes	Type II	Yes	Yes	No		Yes	Former smoker	No	2012-05-30	Yes		80	175	26.1	130	60	141.5	2012-05-31	45.55	1.12	2011-10-12
001	001-0128	Bourgogne - Franche Comté	Male	Inactive or disability		188.6	2009-12-17	34.07	No	Type not specified		No	Yes		Yes	Smoker	No	2012-05-30	Yes		72			160	80	313.3	2012-05-31	18.77	2.07	2011-09-16
001	001-0129	Bourgogne - Franche Comté	Male	Inactive or disability	Nephroangiosclerosis and hypertension	129	2011-01-22	48.86	No	Type not specified		No	No		Yes	Former smoker	No	2012-05-30	Yes		64	159	25.3	120	70	146	2012-05-21	42.26	0.25	2012-05-16
001	001-0130	Bourgogne - Franche Comté	Male	Inactive or disability	Tubulo-interstitial nephropathy/Chronic pyelonephritis	190.27	2006-09-05	33.27	Yes	Type II	Yes	No	No		Yes	Non-smoker	No	2012-05-30	Yes		71.1	172	24	140	70	360	2012-05-25	15.64	0.68	2012-05-25
001	001-0131	Bourgogne - Franche Comté	Male	Inactive or disability	Nephroangiosclerosis and hypertension	189	2010-01-06	31.6	No	Type not specified		Yes	No		Yes	Non-smoker	No	2012-05-30	Yes		60	170	20.8	110	60	340	2012-05-23	15.97	0.27	2011-08-26
001	001-0132	Bourgogne - Franche Comté	Female	Inactive or disability	Nephroangiosclerosis and hypertension	57.5	2000-11-08	98.21	No	Type not specified		No	No		Yes	Non-smoker	No	2012-06-04	Yes		61	160	23.8	129	64	115.05	2012-06-01	42.55	0.1	2011-03-17
001	001-0133	Bourgogne - Franche Comté	Female	Inactive or disability	Diabetic nephropathy	98.2	2004-07-22	51.09	Yes	Type II	Yes	No	No		Yes	Non-smoker	No	2012-06-04	Yes		58	150	25.8	130	80	105.3	2012-05-16	46.16	0.2	2010-01-28
001	001-0134	Bourgogne - Franche Comté	Female	Inactive or disability	Primary chronic glomerulonephritis	135	2001-03-15	36.68	Yes	Type II	No	Yes	No		Yes	Non-smoker	No	2012-06-04	Yes		58	170	20.1	130	80	296	2012-05-23	14.34
001	001-0135	Bourgogne - Franche Comté	Male	Employed		156.65	2006-04-06	43.85	No	Type not specified		No	No		Yes	Former smoker	No	2012-06-04	Yes		85	186	24.6	140	90	524	2012-05-10	10.63
001	001-0136	Bourgogne - Franche Comté	Male	Student	Other nephropathy	171	1995-09-27	40.53	No	Type not specified		Yes	No		Yes	Non-smoker	No	2012-06-04	Yes		96	173	32.1	130	90	205.2	2012-06-04	30.69			1.7	2012-04-18
001	001-0137	Bourgogne - Franche Comté	Female	Employed	Tubulo-interstitial nephropathy/Chronic pyelonephritis	98	1996-01-15	64.36	No	Type not specified		No	No		Yes	Smoker	No	2012-06-04	Yes		57	172	19.3	120	80	276.12	2012-06-05	17.56	2.27	2012-06-05
001	001-0138	Bourgogne - Franche Comté	Female	Inactive or disability	Nephroangiosclerosis and hypertension	138.1	2009-01-09	35.17	No	Type not specified		Yes	No		Yes	Non-smoker	No	2012-06-04	Yes		80	172	27	100	60	248.7	2012-05-03	17.68	0.07	2011-10-10
001	001-0140	Bourgogne - Franche Comté	Male	Inactive or disability	Mix nephropathy	90	2009-07-27	77.23	No	Type not specified		Yes	No		Yes	Former smoker	No	2012-06-05	Yes		80	170	27.7	140	80	117.7	2012-05-31	56.18	0.25	2012-05-31
001	001-0141	Bourgogne - Franche Comté	Female	Inactive or disability	Tubulo-interstitial nephropathy/Chronic pyelonephritis	95	2012-04-24	52.93	No	Type not specified		No	No		Yes	Non-smoker	No	2012-06-05	Yes		64	158	25.6	131	78	173	2012-04-12	26.5	0.2	2012-04-12
001	001-0142	Grand Est	Male	Unemployed	Polycystic kidney disease and hereditary diseases	54	1998-06-04	206.1	No	Type not specified		No	No		Yes	Non-smoker	No	2012-06-05	Yes		73	178	23	149	95	178	2012-06-02	43.56	0.13	2012-06-02
001	001-0143	Bourgogne - Franche Comté	Female	Inactive or disability	Diabetic nephropathy	165	2009-05-25	28.91	Yes	Type II	Yes	No	No		Yes	Non-smoker	Yes	2012-06-05	Yes		80	166	29	160	92	141.6	2012-05-25	34.17	1.43	2012-05-25
001	001-0144	Bourgogne - Franche Comté	Female	Employed	Tubulo-interstitial nephropathy/Chronic pyelonephritis	97	2011-04-05	55.24	No	Type not specified		No	No		Yes	Non-smoker	No	2012-06-05	Yes		97	156	39.9	140	90	115	2012-05-26	45.22	0	2012-05-26
001	001-0145	Bourgogne - Franche Comté	Male	Employed	Primary chronic glomerulonephritis	357	2010-04-16	18.65	No	Type not specified		No	No		Yes	Non-smoker	No	2012-06-05	Yes		70	176	22.6	138	87	194.7	2012-05-03	37.05	0.54	2012-05-03
001	001-0146	Bourgogne - Franche Comté	Female	Inactive or disability	Other nephropathy	87	2003-07-11	58.75	No	Type not specified		No	No		Yes	Non-smoker	No	2012-06-05	Yes		50	152	21.6	179	97	111	2012-01-24	43.33	0.2	2010-04-08
001	001-0147	Bourgogne - Franche Comté	Male	Inactive or disability	Mix nephropathy	265	2009-11-02	23.17	Yes	Type II	Yes	No	No		Yes	Former smoker	No	2012-06-05	Yes		110	172	37.2	180	110	134.5	2012-05-09	50.15	0.7	2012-05-09
001	001-0148	Bourgogne - Franche Comté	Female	Inactive or disability	Tubulo-interstitial nephropathy/Chronic pyelonephritis	111	1999-09-20	45.53	No	Type not specified		No	No		Yes	Non-smoker	No	2012-06-06	Yes		90	165	33.1	150	70	161.1	2012-06-04	28.55	0.06	2012-06-04
001	001-0149	Bourgogne - Franche Comté	Male	Inactive or disability		94	2002-12-28	76.91	Yes	Type II	Yes	No	Yes		Yes	Smoker	No	2012-06-06	Yes		106	181	32.4	140	90	474	2012-05-29	11.49	1.96	2012-04-27
001	001-0150	Bourgogne - Franche Comté	Male	Inactive or disability	Other nephropathy	139	2011-09-12	46.11	No	Type not specified		No	No		Yes	Non-smoker	No	2012-06-06	Yes		79			150	90	140.7	2012-05-29	45.34	0.45	2012-05-29
001	001-0151	Bourgogne - Franche Comté	Male	Inactive or disability	Nephroangiosclerosis and hypertension	111	2010-03-15	59.45	No	Type not specified		Yes	No		Yes	Former smoker	Yes	2012-06-06	Yes		82	170	28.4	150	85	195.6	2012-06-04	30.76	0	2011-10-03
001	001-0152	Haut de France	Male	Employed	Vascular nephropathy	153.7	2010-09-28	46.76	No	Type not specified		No	No		Yes	Former smoker	No	2012-06-07	Yes		70	175	22.9	140	80	157.5	2012-06-04	45	0.68	2012-06-13
001	001-0153	Bourgogne - Franche Comté	Male	Inactive or disability	Other nephropathy	138.8	2012-01-25	45.93	No	Type not specified		Yes	Yes	II	Yes	Smoker	Yes	2012-06-07	Yes		80	162	30.5	150	80	146	2012-06-01	43.33	3.22	2012-06-01
001	001-0154	Bourgogne - Franche Comté	Female	Employed	Polycystic kidney disease and hereditary diseases	113	2008-01-14	49.23	No	Type not specified		No	No		Yes	Non-smoker	No	2012-06-07	Yes		82	165	30.1	120	80	183.2	2012-06-04	27.65	0.22	2011-08-23
001	001-0155	Bourgogne - Franche Comté	Male	Inactive or disability	Other nephropathy	150	2010-12-15	41.78	Yes	Type II	Yes	No	Yes	II	Yes	Former smoker	Yes	2012-06-08	Yes		74.6	165	27.4	120	70	166	2012-05-29	36.98	0.27	2012-05-29
001	001-0156	Bourgogne - Franche Comté	Male	Inactive or disability	Diabetic nephropathy	241	2008-10-24	25.33	Yes	Type II	Yes	No	No		Yes	Smoker	No	2012-06-11	Yes		69	172	23.3	140	86	204	2012-05-22	30.31	1.21	2012-10-21
001	001-0157	Bourgogne - Franche Comté	Male	Inactive or disability	Vascular nephropathy	211	1999-05-25	30.36	Yes	Type II	Yes	Yes	No		Yes	Former smoker	No	2012-06-11	Yes		100	190	27.7	140	80	216.8	2012-06-04	28.17
001	001-0158	Bourgogne - Franche Comté	Female	Inactive or disability	Nephroangiosclerosis and hypertension	130	2007-10-12	36.76	No	Type not specified		No	No		Yes	Non-smoker	Yes	2012-06-11	Yes		80	162	30.5	120	66	142	2012-06-06	32.77	15	2007-12-10
001	001-0159	Bourgogne - Franche Comté	Male	Employed	Nephroangiosclerosis and hypertension	148.68	1991-06-15	48.58	No	Type not specified		No	No		Yes	Former smoker	No	2012-06-11	Yes		72	169	25.2	144	97	177.89	2012-06-06	36.19	3.39	2011-01-31
001	001-0160	Bourgogne - Franche Comté	Female	Inactive or disability	Nephroangiosclerosis and hypertension	142	2009-12-31	32.61	No	Type not specified		Yes	Yes	III	Yes	Non-smoker	No	2012-06-11	Yes		53	154	22.3	140	80	149.5	2012-05-30	30.51	0.21	2012-04-15
001	001-0161	Bourgogne - Franche Comté	Female	Inactive or disability	Nephroangiosclerosis and hypertension	277	2006-11-11	15.4	No	Type not specified		Yes	Yes		Yes	Non-smoker	No	2012-06-12	Yes		45	160	17.6	130	70	248.9	2012-06-12	17.15			0.07	2012-06-12
001	001-0162	Bourgogne - Franche Comté	Male	Inactive or disability	Nephroangiosclerosis and hypertension	201	2009-11-25	29.22	No	Type not specified		No	No		Yes	Former smoker	No	2012-06-12	Yes		72	174	23.8	110	70	277.8	2012-06-12	19.97	0.21	2011-09-13
001	001-0163	Bourgogne - Franche Comté	Male	Inactive or disability	Nephroangiosclerosis and hypertension	164	2007-12-15	37.04	No	Type not specified		Yes	No		Yes	Former smoker	No	2012-06-13	Yes		73.1	159	28.9	117	60	253	2012-06-07	22.2	0.21	2011-06-15
001	001-0164	Bourgogne - Franche Comté	Male	Inactive or disability	Diabetic nephropathy	263	2003-03-11	22.47	Yes	Type II	No	Yes	Yes		Yes	Non-smoker	No	2012-06-13	Yes		79	185	23.1	120	80	200	2012-05-29	30.05	0	2012-09-22
001	001-0165	Bourgogne - Franche Comté	Male	Inactive or disability	Vascular nephropathy	132.7	2004-07-09	50.1	Yes	Type II	Yes	No	No		Yes	Former smoker	No	2012-06-13	Yes		91.3	162	34.8	129	67	387	2012-06-07	14.22	0.1	2012-06-07
001	001-0166	Bourgogne - Franche Comté	Female	Inactive or disability	Diabetic nephropathy	142	2010-08-30	33.66	Yes	Type II	Yes	Yes	No		Yes	Non-smoker	No	2012-06-13	Yes		64	150	28.4	140	80	166.4	2012-06-08	27.87	0	2011-10-12
001	001-0167	Bourgogne - Franche Comté	Male	Inactive or disability	Diabetic nephropathy	127	2008-03-15	53.04	Yes	Type II	Yes	No	No		Yes	Former smoker	No	2012-06-13	Yes		100	176	32.3	134	76	322.14	2012-06-14	17.89	1.11	2012-05-04
001	001-0168	Bourgogne - Franche Comté	Female	Inactive or disability	Primary chronic glomerulonephritis	132	2005-06-15	36.83	No	Type not specified		No	No		No	Non-smoker	No	2012-06-13	Yes		43.9	175	14.3	145	97	197	2012-06-06	22.75	0	2012-02-27
001	001-0169	Bourgogne - Franche Comté	Male	Inactive or disability	Nephroangiosclerosis and hypertension	464.1	2012-04-28	11.6	No	Type not specified		Yes	No		Yes	Smoker	No	2012-06-14	Yes		78.5	162	29.9	145	80	314	2012-06-09	18.21	1.86	2012-05-03
001	001-0170	Bourgogne - Franche Comté	Male	Inactive or disability	Mix nephropathy	190	2006-11-25	32.23	Yes	Type II	Yes	Yes	No		Yes	Former smoker	No	2012-06-14	Yes		84	169	29.4	157	69	161	2012-06-09	38.4	0	2012-06-09
001	001-0171	Bourgogne - Franche Comté	Male	Inactive or disability	Polycystic kidney disease and hereditary diseases	162	1994-01-01	43.35	No	Type not specified		No	No		No	Former smoker	No	2012-06-14	Yes		84	174	27.7	160	80	388.5	2012-06-12	14.69	1.52	2012-02-06
001	001-0172	Bourgogne - Franche Comté	Female	Inactive or disability	Nephroangiosclerosis and hypertension	88	2004-06-03	58.47	No	Type not specified		No	No		Yes	Non-smoker	Yes	2012-06-14	Yes		44	162	16.8	170	80	105	2011-12-02	46.79	0.02	2011-12-02
001	001-0173	Bourgogne - Franche Comté	Female	Employed	Diabetic nephropathy	117	2006-07-11	47.05	Yes	Type I	Yes	No	No		No	Former smoker	No	2012-06-14	Yes		59	163	22.2	140	80	123	2012-06-11	43.2	1.37	2012-06-12
001	001-0174	Bourgogne - Franche Comté	Male	Employed	Diabetic nephropathy	88	2001-11-23	83.94	Yes	Type II	Yes	No	No		Yes	Former smoker	No	2012-06-18	Yes		86	180	26.5	150	90	174	2012-06-14	36.76	1.11	2012-06-15
001	001-0175	Bourgogne - Franche Comté	Male	Inactive or disability	Nephroangiosclerosis and hypertension	115	2009-06-15	58.73	No	Type not specified		Yes	No		Yes	Former smoker	No	2012-06-18	Yes		75	168	26.6			125	2012-04-14	52.86	1.09	2011-11-19
001	001-0176	Bourgogne - Franche Comté	Male	Inactive or disability	Mix nephropathy	189	2004-08-30	34.22	Yes	Type II	No	No	No		Yes	Smoker	No	2012-06-18	Yes		107	180	33	156	100	121.25	2012-06-09	55.6
001	001-0177	Bourgogne - Franche Comté	Male	Inactive or disability	Mix nephropathy	229	2006-01-17	25.92	Yes	Type II	Yes	Yes	Yes		Yes	Former smoker	No	2012-06-18	Yes		71	168	25.2	124	60	454.9	2012-06-04	11.55	0.92	2001-06-01
001	001-0178	Bourgogne - Franche Comté	Female	Inactive or disability	Nephroangiosclerosis and hypertension	93	2011-06-21	55.01	No	Type not specified		Yes	No		Yes	Non-smoker	No	2012-06-19	Yes		54	162	20.6	145	80	92.8	2012-01-17	54.99	0.09	2011-10-28
001	001-0179	Bourgogne - Franche Comté	Male	Unemployed	Other nephropathy	142	2010-10-02	49.76	No	Type not specified		No	No		Yes	Smoker	No	2012-06-20	Yes		60	178	18.9	130	80	132	2012-06-20	53.66	0	2012-06-20
001	001-0180	Bourgogne - Franche Comté	Male	Employed	Vascular nephropathy	180	2008-12-17	41.1	No	Type not specified		No	No		Yes	Smoker	No	2012-06-20	Yes		64	173	21.4	123	77	175	2012-05-30	41.39	0.2	2012-05-30
001	001-0181	Bourgogne - Franche Comté	Male	Employed	Vascular nephropathy	116	2008-12-15	73.36	No	Type not specified		No	No		Yes	Smoker	No	2012-06-20	Yes		58.8	183	17.6	136	93	385	2012-06-18	17.74	4.43	2012-06-06
001	001-0182	Bourgogne - Franche Comté	Male	Inactive or disability	Mix nephropathy	202	1994-06-25	31.26	Yes	Type II	Yes	Yes	No		Yes	Non-smoker	No	2012-06-20	Yes		85	163	32	125	65	200.5	2012-02-20	29.89	0.16	2011-10-22
001	001-0183	Bourgogne - Franche Comté	Male	Inactive or disability	Nephroangiosclerosis and hypertension	119	2005-06-15	57.56	Yes	Type II	Yes	Yes	No		Yes	Non-smoker	No	2012-06-20	Yes		89	170	30.8	145	71	131	2012-03-05	50.38
001	001-0184	Bourgogne - Franche Comté	Male	Inactive or disability	Nephroangiosclerosis and hypertension	337	2005-06-15	16.73	No	Type not specified		Yes	No		Yes	Former smoker	Yes	2012-06-20	Yes		65	169	22.8	140	75	314.5	2012-05-25	17.78	0.64	2011-12-16
001	001-0185	Bourgogne - Franche Comté	Female	Inactive or disability	Tubulo-interstitial nephropathy/Chronic pyelonephritis	250	2008-09-09	17.95	No	Type not specified		No	No		Yes	Non-smoker	No	2012-06-20	Yes		45	163	16.9	130	80	95	2012-06-20	54.16	0.07	2012-06-20
001	001-0186	Bourgogne - Franche Comté	Female	Inactive or disability	Nephroangiosclerosis and hypertension	111	2010-01-15	45.82	No	Type not specified		No	No		Yes	Non-smoker	No	2012-06-20	Yes		70	151	30.7	150	80	166	2011-04-22	28.71	1.01	2011-04-11
001	001-0187	Bourgogne - Franche Comté	Male	Inactive or disability	Nephroangiosclerosis and hypertension	213	2012-07-20	27.08	No	Type not specified		Yes	No		Yes	Non-smoker	No	2012-06-21	Yes		55	160	21.5	130	80	229.2	2012-06-16	24.88	0.12	2012-06-16
001	001-0188	Bourgogne - Franche Comté	Male	Student	Diabetic nephropathy	185	2000-10-16	34.95	Yes	Type I	Yes	Yes	No		Yes	Former smoker	No	2012-06-21	Yes		59.2	163	22.3	140	80	151	2012-05-26	42.5	0.83	2011-11-25
001	001-0189	Bourgogne - Franche Comté	Female	Inactive or disability	Mix nephropathy	135	2004-07-15	35.1	Yes	Type II	Yes	Yes	No		Yes	Non-smoker	No	2012-06-21	Yes		100	165	36.7	124	65	170.8	2012-05-09	26.22	0.06	2012-05-09
001	001-0190	Bourgogne - Franche Comté	Male	Employed	Vascular nephropathy	207	2002-01-07	32.83	No	Type not specified		Yes	No		Yes	Smoker	No	2012-06-21	Yes		85.6	167	30.7	120	80	163	2012-05-19	41.38	0.99	2012-05-19
001	001-0191	Bourgogne - Franche Comté	Male	Inactive or disability	Other nephropathy	140	2003-11-25	46.95	No	Type not specified		No	No		Yes	Non-smoker	Yes	2012-06-21	Yes		83.5	168	29.6	140	80	125	2012-06-15	52.12
001	001-0192	Bourgogne - Franche Comté	Male	Inactive or disability	Other nephropathy	150	2011-08-15	44.06	No	Type not specified		Yes	No		Yes	Former smoker	No	2012-06-21	Yes		104	172	35.2	130	70	143	2012-06-21	46.41
001	001-0193	Bourgogne - Franche Comté	Female	Inactive or disability		136	2012-02-07	36.02	No	Type not specified		No	No		Yes	Former smoker	No	2012-06-21	Yes		85	161	32.8	130	80	112	2012-06-21	45.07
001	001-0194	Bourgogne - Franche Comté	Male	Employed	Tubulo-interstitial nephropathy/Chronic pyelonephritis	106	2001-06-15	76.24	No	Type not specified		No	No		Yes	Non-smoker	No	2012-06-21	Yes		73	176	23.6	110	70	199	2012-06-14	34.53	1.32	2012-06-14
001	001-0195	Bourgogne - Franche Comté	Male	Inactive or disability	Other nephropathy	161	2010-11-23	39.71	No	Type not specified		No	No		Yes	Non-smoker	Yes	2012-06-21	Yes		69	166	25	169	66	226	2012-06-07	26.69	1.25	2012-04-20
001	001-0196	Bourgogne - Franche Comté	Female	Inactive or disability	Diabetic nephropathy	149	2010-09-22	32.42	Yes	Type I	Yes	Yes	No		Yes	Non-smoker	No	2012-06-25	Yes		81	160	31.6	230	90	184.1	2012-06-19	25.24	0.48	2012-01-04
001	001-0197	Bourgogne - Franche Comté	Male	Employed	Vascular nephropathy	171	2006-10-15	40.34	No	Type not specified		No	No		Yes	Former smoker	No	2012-06-25	Yes		86	167	30.8	168	110	902.7	2012-06-15	5.76	0.1	2011-05-09
001	001-0198	Bourgogne - Franche Comté	Male	Inactive or disability	Vascular nephropathy	148	1999-10-18	42.77	No	Type not specified		Yes	Yes		Yes	Non-smoker	Yes	2012-06-25	Yes		63.6	170	22	130	65	292	2012-06-25	18.9
001	001-0199	Bourgogne - Franche Comté	Male	Inactive or disability	Nephroangiosclerosis and hypertension	138.5	1993-07-26	48.31	No	Type not specified		No	No		Yes	Non-smoker	No	2012-06-25	Yes		84	171	28.7	120	66	160	2012-04-16	38.68	0.19	2012-06-16
001	001-0200	Bourgogne - Franche Comté	Female	Inactive or disability	Nephroangiosclerosis and hypertension	106	1983-07-12	54.45	No	Type not specified		Yes	No		Yes	Non-smoker	No	2012-06-25	Yes		57	170	19.7	128	70	124	2012-06-06	40.2	0.1	2008-05-20
001	001-0201	Bourgogne - Franche Comté	Female	Inactive or disability	Polycystic kidney disease and hereditary diseases	70.8	1995-11-25	82.81	No	Type not specified		No	No		Yes	Former smoker	No	2012-06-25	Yes		47	161	18.1	160	100	165.5	2012-01-28	29.09	0.22	2009-09-23
001	001-0202	Bourgogne - Franche Comté	Female	Inactive or disability	Tubulo-interstitial nephropathy/Chronic pyelonephritis	165	2011-03-15	27.92	No	Type not specified		Yes	Yes		Yes	Former smoker	No	2012-06-25	Yes		58	157	23.5	160	80	175.2	2012-06-20	25.98			0.12	2012-04-28
001	001-0203	Bourgogne - Franche Comté	Male	Student	Nephroangiosclerosis and hypertension	177	2002-04-09	38.42	No	Type not specified		No	No		Yes	Former smoker	No	2012-06-25	Yes		97	177	31	131	92	446	2012-06-19	12.71	0.24	2011-01-11
001	001-0204	Bourgogne - Franche Comté	Male	Inactive or disability	Primary chronic glomerulonephritis	148	2003-07-15	45.72	No	Type not specified		No	No		Yes	Smoker	No	2012-06-25	Yes		68	157	27.6	140	100	534.54	2012-06-20	10.07	0.77	2010-08-10
001	001-0205	Bourgogne - Franche Comté	Female	Inactive or disability	Tubulo-interstitial nephropathy/Chronic pyelonephritis	69	2008-12-08	77.64	No	Type not specified		No	No		Yes	Non-smoker	No	2012-06-26	Yes		76	160	29.7	160	100	132.75	2012-06-15	36.08	0.1	2012-06-15
001	001-0206	Grand Est	Female	Inactive or disability	Tubulo-interstitial nephropathy/Chronic pyelonephritis	49	2005-01-26	116.27	No	Type not specified		No	No		Yes	Non-smoker	No	2012-06-26	Yes		63	165	23.1	120	75	278	2012-06-15	15.37	8.23	2012-06-15
001	001-0207	Bourgogne - Franche Comté	Male	Inactive or disability	Nephroangiosclerosis and hypertension	91	1993-07-28	81.4	No	Type not specified		No	No		Yes	Former smoker	Yes	2012-06-26	Yes		88	178	27.8	150	100	204.4	2012-03-22	29.97	0.43	2012-03-22
001	001-0208	Bourgogne - Franche Comté	Female	Inactive or disability	Vascular nephropathy	211	2006-08-01	21.31	Yes	Type II	Yes	No	No		Yes	Non-smoker	No	2012-06-26	Yes		64	152	27.7	170	85	113	2012-06-13	43.1	0.2	2011-06-09
001	001-0209	Bourgogne - Franche Comté	Male	Inactive or disability	Mix nephropathy	170	2011-07-15	37.76	Yes	Type II	No	Yes	No		Yes	Non-smoker	No	2012-06-26	Yes		93	173	31.1	150	90	148	2012-03-17	44.17			0.28	2012-01-03
001	001-0210	Bourgogne - Franche Comté	Male	Inactive or disability	Tubulo-interstitial nephropathy/Chronic pyelonephritis	116.7	2008-09-23	57.57	Yes	Type II	Yes	Yes	No		No	Non-smoker	No	2012-06-26	Yes		78	166	28.3	130	88	250	2012-06-20	23.62	0	2012-06-12
001	001-0211	Bourgogne - Franche Comté	Male	Student	Vascular nephropathy	159	2008-12-05	42.25	No	Type not specified		Yes	No		Yes	Former smoker	No	2012-06-27	Yes		74	171	25.3	150	85	174.3	2012-06-08	37.44	2.9	2012-06-08
001	001-0212	Bourgogne - Franche Comté	Male	Inactive or disability	Nephroangiosclerosis and hypertension	142	2001-07-01	47.43	No	Type not specified		Yes	Yes		No	Former smoker	No	2012-06-27	Yes		65	176	21	150	90	182	2012-06-19	34.37	0.34	2011-12-30
001	001-0213	Bourgogne - Franche Comté	Male	Employed	Diabetic nephropathy	251	2008-06-16	25.56	Yes	Type II	Yes	No	No		Yes	Non-smoker	No	2012-06-27	Yes		164	184	48.4	123	80	150	2012-06-01	45.54	0.59	2012-06-01
001	001-0214	Bourgogne - Franche Comté	Male	Inactive or disability	Mix nephropathy	100	2002-10-15	68.59	Yes	Type II	No	Yes	No		Yes	Former smoker	No	2012-06-28	Yes		69	164	25.7	130	80	136	2012-05-18	46.78	0.19	2012-05-18
001	001-0215	Bourgogne - Franche Comté	Male	Inactive or disability		227	2002-10-03	26.32	No	Type not specified		No	No		Yes	Former smoker	No	2012-06-28	Yes		70	165	25.7	140	70	301	2012-03-13	18.51	0.33	2011-09-10
001	001-0216	Bourgogne - Franche Comté	Female	Inactive or disability	Mix nephropathy	136	1998-06-15	36.13	Yes	Type II	Yes	No	No		Yes	Non-smoker	No	2012-06-28	Yes		121	160	47.3	170	100	167	2012-04-10	27.39	0.66	2012-04-10
001	001-0217	Bourgogne - Franche Comté	Male	Inactive or disability	Other nephropathy	159	2003-10-16	42.58	No	Type not specified		Yes	No		Yes	Former smoker	No	2012-06-28	Yes		79	172	26.7	130	90	303	2012-05-10	19.58	1.44	2011-11-28
001	001-0218	Haut de France	Female	Inactive or disability	Tubulo-interstitial nephropathy/Chronic pyelonephritis	135	2012-01-19	35.29	No	Type not specified		Yes	Yes		No	Smoker	Yes	2013-05-06	Yes		65	170	22.5	110	59	150	2013-05-29	31.16	0.11	2012-10-12
001	001-0219	Haut de France	Male	Inactive or disability	Nephroangiosclerosis and hypertension	163	2012-10-12	37.86	No	Type not specified		Yes	No		Yes	Smoker	No	2013-05-06	Yes		74	178	23.4	130	75	271	2013-05-29	21
001	001-0220	Bourgogne - Franche Comté	Female	Inactive or disability	Tubulo-interstitial nephropathy/Chronic pyelonephritis	168	2005-02-22	27.42	No	Type not specified		No	No		No	Non-smoker	No	2013-05-06	Yes		80	170	27.7			241	2013-04-13	17.71
001	001-0222	Bourgogne - Franche Comté	Female	Inactive or disability		157	2000-05-11	31.23	Yes	Type II	No	No	No		Yes	Non-smoker	No	2013-07-04	Yes		90	153	38.4	180	90	675.26	2013-06-28	5.57	4.45	2013-07-30
001	001-0230	Bourgogne - Franche Comté	Male	Inactive or disability	Nephroangiosclerosis and hypertension	146	2009-09-27	43.45	No	Type not specified		Yes	No		Yes	Non-smoker	No	2013-05-07	Yes		110	184	32.5	155	90	201	2013-01-29	29.73	0.08	2012-04-18
001	001-0231	Bourgogne - Franche Comté	Male	Inactive or disability		269	2012-01-10	21.46	No	Type not specified		No	No		Yes	Former smoker	No	2013-05-07	Yes		95	174	31.4	190	92	201	2013-01-29	29.96	0.08	2012-11-13
001	001-0232	Bourgogne - Franche Comté	Male	Inactive or disability	Tubulo-interstitial nephropathy/Chronic pyelonephritis	76	2007-12-27	95.93	No	Type not specified		No	No		No	Former smoker	No	2013-05-07	Yes		65	173	21.7	99	59	198	2013-04-22	31.18	5.43	2013-03-28
001	001-0233	Bourgogne - Franche Comté	Male	Inactive or disability	Other nephropathy	76	2009-05-07	95.62	No	Type not specified		Yes	Yes	I	No	Smoker	No	2013-05-07	Yes		92	175	30	180	95	125.7	2013-03-28	52.84			0.07	2012-11-02
001	001-0238	Bourgogne - Franche Comté	Female	Inactive or disability	Nephroangiosclerosis and hypertension	137	2009-03-24	33.99	No	Type not specified		No	No		Yes	Non-smoker	Yes	2013-05-07	Yes		63	150	28	160	95	150	2013-04-15	30.32	0.16	2013-04-15
001	001-0242	Bourgogne - Franche Comté	Male	Inactive or disability	Mix nephropathy	117	2012-09-24	57.4	Yes	Type II	No	Yes	No		Yes	Non-smoker	No	2013-05-13	Yes		93	173	31.1	120	80	118	2013-05-10	56.66	0.83	2013-05-10
001	001-0243	Bourgogne - Franche Comté	Male	Inactive or disability	Nephroangiosclerosis and hypertension	197.39	1998-12-01	31.11	No	Type not specified		No	No		Yes	Former smoker	No	2013-06-24	Yes		59	169	20.7	150	85	250.5	2013-05-10	22.72	0.75	2011-10-03
001	001-0244	Bourgogne - Franche Comté	Male	Inactive or disability	Other nephropathy	250.5	2011-09-23	22.77	No	Type not specified		No	No		No	Non-smoker	Yes	2013-05-13	Yes		67	168	23.7	160	80	200.9	2013-05-06	29.24
001	001-0258	Bourgogne - Franche Comté	Female	Inactive or disability		334	2007-02-01	12.07	Yes	Type II	No	No	No		Yes	Non-smoker	No	2013-05-15	Yes		61	165	22.4	167	86	132	2013-05-30	34.74	0.2	2012-02-21
001	001-0259	Bourgogne - Franche Comté	Female	Inactive or disability	Mix nephropathy	247	2002-02-16	18.45	Yes	Type II		No	No		Yes	Non-smoker	No	2013-05-15	Yes		86	156	35.3	144	89	271.8	2013-04-08	15.96	0.42	2012-10-31
001	001-0260	Bourgogne - Franche Comté	Female	Inactive or disability		98	2009-07-09	52.91	Yes	Type II	No	No	No		Yes	Non-smoker	No	2013-08-14	Yes		74	148	33.8	142	63	128	2013-08-10	38.39	0.87	2013-08-10
001	001-0261	Bourgogne - Franche Comté	Female	Inactive or disability	Diabetic nephropathy	229.22	2013-05-27	19.21	Yes	Type II	Yes	Yes	No		Yes	Non-smoker	No	2013-05-15	Yes		102	155	42.5	133	67	152.22	2013-05-10	30.81	0.05	2013-05-10
001	001-0262	Bourgogne - Franche Comté	Male	Inactive or disability	Other nephropathy	106	2001-06-15	63.57	No	Type not specified		Yes	No		No	Non-smoker	No	2014-09-24	Yes		68			138	73	205	2012-10-03	28.84	0.12	2010-12-29
001	001-0263	Bourgogne - Franche Comté	Female	Inactive or disability	Mix nephropathy	124	2012-11-28	39.59	Yes	Type II	Yes	Yes	Yes		No	Former smoker	No	2013-10-04	Yes		69	159	27.3	140	70	95	2013-10-21	53.68	0.14	2013-10-21
001	001-0265	Bourgogne - Franche Comté	Female	Inactive or disability	Diabetic nephropathy	295	2012-04-24	14.83	Yes	Type I		Yes	No		Yes	Non-smoker	No	2013-05-16	Yes		86	168	30.5	165	105	356	2013-06-25	11.9			1.33	2013-02-14
001	001-0266	Bourgogne - Franche Comté	Male	Inactive or disability	Nephroangiosclerosis and hypertension	172	2011-01-01	35.96	No	Type not specified		No	No		Yes	Non-smoker	Yes	2013-05-16	Yes		109	176	35.2	141	79	190	2013-05-10	31.89	1.07	2013-05-10
001	001-0278	Bourgogne - Franche Comté	Male	Inactive or disability		110	2012-01-01	62.82	No	Type not specified		No	No		Yes	Former smoker	No	2013-05-22	Yes		91	176	29.4	135	88	129	2013-05-22	52.09
001	001-0279	Bourgogne - Franche Comté	Female	Inactive or disability		82	2006-10-01	65.86	No	Type not specified		No	No		Yes	Smoker	No	2013-05-22	Yes		83	170	28.7	160	110	234.53	2013-06-25	19.15	0.59	2011-08-23
001	001-0280	Bourgogne - Franche Comté	Male	Employed	Other nephropathy	76			No	Type not specified		No	No		No	Non-smoker	No	2013-05-22	Yes		67	173	22.4	130	80	165	2013-05-17	49.34	0.32	2013-05-17
001	001-0281	Bourgogne - Franche Comté	Female	Inactive or disability	Other nephropathy	104	2002-09-21	49.56	No	Type not specified		No	No		Yes	Non-smoker	No	2013-05-22	Yes		64	162	24.4	120	70	93	2013-05-15	54.55	0.02	2012-05-02
001	001-0282	Bourgogne - Franche Comté	Male	Employed	Vascular nephropathy	138	2011-03-23	49.56	No	Type not specified		Yes	Yes		Yes	Former smoker	No	2013-05-22	Yes		104	185	30.4	140	90	131	2013-05-27	52.25	0.73	2013-05-27
001	001-0283	Bourgogne - Franche Comté	Female	Inactive or disability	Diabetic nephropathy	75	2009-01-01	70.93	Yes	Type II		No	No		Yes	Non-smoker	Yes	2013-05-22	Yes		105	165	38.6	134	82	98	2013-04-13	51.49	0.1	2013-04-13
001	001-0284	Bourgogne - Franche Comté	Male	Inactive or disability	Nephroangiosclerosis and hypertension	102	2011-07-11	65.54	Yes	Type II	No	Yes	No		Yes	Former smoker	No	2013-05-23	Yes		85	173	28.4	127	75	138	2013-05-01	46	0.2	2013-05-01
001	001-0285	Bourgogne - Franche Comté	Male	Inactive or disability	Mix nephropathy	163.7	2012-06-26	38.28	Yes	Type II	No	Yes	Yes		Yes	Former smoker	No	2013-05-23	Yes		109	170	37.7	145	75	171.7	2013-02-20	36.13			0.05	2012-08-21
001	001-0286	Bourgogne - Franche Comté	Male	Employed	Tubulo-interstitial nephropathy/Chronic pyelonephritis	220	2013-04-11	29.16	No	Type not specified		No	No		Yes	Non-smoker	No	2013-05-23	Yes		80	163	30.1	135	93	209	2013-05-23	30.94
001	001-0288	Bourgogne - Franche Comté	Female	Inactive or disability	Diabetic nephropathy	109	2011-03-24	45.42	Yes	Type I	Yes	Yes	No		Yes	Non-smoker	No	2014-11-20	Yes		90	158	36.1	200	80	200.1	2014-11-20	22.35	1.31	2013-03-23
001	001-0296	Bourgogne - Franche Comté	Female	Student					No	Type not specified		No	No		Yes	Non-smoker	No	2013-05-27	Yes		63	155	26.2	173	89	104	2013-05-14	50.06			0.05	2013-05-14
001	001-0297	Bourgogne - Franche Comté	Male	Inactive or disability	Nephroangiosclerosis and hypertension	144	2012-11-24	43.35	No	Type not specified		Yes	Yes	III	Yes	Non-smoker	No	2013-05-27	Yes		57			116	66	216	2013-05-16	27.08	0.12	2013-02-21
001	001-0299	Bourgogne - Franche Comté	Female	Student	Polycystic kidney disease and hereditary diseases	80.1	2005-06-16	69.7	Yes	Type II	No	No	No		No	Non-smoker	No	2013-05-27	Yes		79	161	30.5	150	78	91.3	2013-05-27	58.18	0.02	2012-03-08
001	001-0300	Bourgogne - Franche Comté	Male	Inactive or disability	Nephroangiosclerosis and hypertension	88	2012-03-15	78.8	No	Type not specified		Yes	No		Yes	Smoker	No	2015-02-12	Yes		70	177	22.3	130	80	141.4	2015-02-12	45.21	0.13	2014-11-03
001	001-0302	Bourgogne - Franche Comté	Male	Inactive or disability	Diabetic nephropathy	140	2008-09-16	45.48	Yes	Type II	Yes	Yes	No		Yes	Former smoker	No	2014-04-17	Yes		95	180	29.3	140	70	278.9	2014-04-17	20.22			0.77	2014-01-13
001	001-0306	Bourgogne - Franche Comté	Male	Student	Diabetic nephropathy	210.8	2013-01-17	30.4	Yes	Type II	Yes	Yes	No		Yes	Former smoker	No	2013-05-27	Yes		128	185	37.4	165	88	215	2013-05-01	29.71	2.58	2013-05-15
001	001-0307	Bourgogne - Franche Comté	Male	Student	Diabetic nephropathy	190	2013-02-27	33.54	Yes	Type II	Yes	Yes	No		Yes	Smoker	No	2013-05-28	Yes		103	176	33.3	140	80	166	2013-05-01	39.2	3.5	2013-05-15
001	001-0311	Bourgogne - Franche Comté	Female	Inactive or disability	Primary chronic glomerulonephritis	116.82	1997-09-29	42.41	No	Type not specified		Yes	No		Yes	Non-smoker	No	2013-10-08	Yes		50			120	100	185.9	2013-08-26	23.78	0	2013-08-26
001	001-0312	Bourgogne - Franche Comté	Female	Inactive or disability	Nephroangiosclerosis and hypertension	108.9	2012-08-15	45.47	No	Type not specified		Yes	Yes		Yes	Non-smoker	No	2013-05-29	Yes		46	153	19.7	110	80	246	2013-05-01	17.7			0.05	2013-01-18
001	001-0313	Bourgogne - Franche Comté	Male	Inactive or disability	Diabetic nephropathy	194	2003-12-17	31.38	Yes	Type I		Yes	No		No	Former smoker	No	2013-05-29	Yes		115	180	35.5	139	82	290	2013-05-23	19.23	0.52	2012-12-05
001	001-0314	Bourgogne - Franche Comté	Female	Inactive or disability		92	2004-07-15	59.17	No	Type not specified		No	No		No	Non-smoker	No	2013-05-29	Yes		51	164	19	119	71	94.7	2013-05-11	55.4	0	2013-05-11
001	001-0315	Provence-Alpes-Côte d'Azur	Female	Inactive or disability	Vascular nephropathy	105	2012-11-21	46.79	Yes	Type II	Yes	No	No		Yes	Non-smoker	No	2013-05-29	Yes		55	151	24.1	155	85	200	2013-05-29	22.18
001	001-0316	Bourgogne - Franche Comté	Female	Inactive or disability		112	2002-12-16	47.15	No	Type not specified		No	No		Yes	Former smoker	No	2013-05-29	Yes		65	162	24.8	128	78	137	2013-05-01	35.94	0.19	2011-07-25
001	001-0317	Bourgogne - Franche Comté	Female	Inactive or disability		115	2006-07-28	43.85	No	Type not specified		No	No		Yes	Smoker	No	2013-06-26	Yes		82			133	82	446	2013-06-01	8.99
001	001-0318		Male						No	Type not specified		No	No		No	Non-smoker	No		No	Patient refusal
001	001-0319	Bourgogne - Franche Comté	Female	Inactive or disability		107	2010-08-05	45.66	No	Type not specified		No	No		Yes	Non-smoker	No	2013-06-26	Yes		61			110	60	90	2013-06-19	55.33	0.24	2013-03-27
001	001-0320	Bourgogne - Franche Comté	Male	Inactive or disability	Diabetic nephropathy	133	2009-01-01	49.5	Yes	Type II	Yes	No	No		Yes	Former smoker	No	2013-05-29	Yes		107	175	34.9	130	73	192.9	2013-05-21	31.86	0.38	2011-11-05
001	001-0321	Bourgogne - Franche Comté	Male	Employed		294	2012-06-29	21.12	Yes	Type I	Yes	No	No		Yes	Non-smoker	No	2013-05-29	Yes		78	175	25.5	150	90	396.5	2013-05-23	14.89			0.78	2013-01-16
001	001-0328	Bourgogne - Franche Comté	Male	Employed	Polycystic kidney disease and hereditary diseases	128	2008-02-27	55.85	No	Type not specified		Yes	No		Yes	Former smoker	No	2014-12-22	Yes		98	175	32	129	88	345	2014-12-12	17.35			0.16	2014-08-04
001	001-0332	Bourgogne - Franche Comté	Female	Student		163	2011-04-13	30.02	No	Type not specified		No	No		Yes	Non-smoker	No	2013-06-03	Yes		54	140	27.6	111	60	348	2013-05-30	12.42
001	001-0333	Bourgogne - Franche Comté	Female	Inactive or disability		157	2008-08-05	28.97	No	Type not specified		No	No		Yes	Non-smoker	No	2013-06-03	Yes							341.6	2013-05-24	11.68	0.4	2011-03-08
001	001-0334	Bourgogne - Franche Comté	Female	Inactive or disability		269	2010-06-04	15.49	Yes	Type II	No	No	Yes		Yes	Non-smoker	No	2013-06-03	Yes		54	150	24	145	71	209	2013-05-23	20.58	0.04	2010-06-08
001	001-0339	Bourgogne - Franche Comté	Male	Student	Vascular nephropathy	112	2001-10-05	65.44	Yes	Type II	No	No	No		Yes	Non-smoker	No	2013-06-05	Yes		104	170	36	127	79	120	2013-05-31	57.6	1.24	2013-06-17
001	001-0343	Bourgogne - Franche Comté	Male	Inactive or disability	Mix nephropathy	155	2006-04-05	42.43	Yes	Type II	No	Yes	No		Yes	Smoker	No	2013-06-04	Yes		100	182	30.2	145	85	162	2013-05-31	39.43	0.17	2012-11-29
001	001-0348	Bourgogne - Franche Comté	Male	Inactive or disability	Nephroangiosclerosis and hypertension	154.8	2008-09-01	40.39	No	Type not specified		Yes	No		Yes	Former smoker	No	2014-09-18	Yes		97	169	34	140	80	150	2014-09-10	41.26	0	2014-09-10
001	001-0351	Bourgogne - Franche Comté	Male	Inactive or disability	Tubulo-interstitial nephropathy/Chronic pyelonephritis	157	2006-08-28	39.85	Yes	Type II	Yes	Yes	Yes	II-III	Yes	Former smoker	No	2013-06-06	Yes		83	160	32.4	127	80	154	2013-05-28	40.02	0.25	2013-05-28
001	001-0353	Bourgogne - Franche Comté	Female	Inactive or disability	Primary chronic glomerulonephritis	178.77	2009-06-04	25.12	No	Type not specified		Yes	No		Yes	Non-smoker	No	2013-06-07	Yes		83	168	29.4	125	69	115.94	2013-06-05	41.01	0.08	2013-06-05
001	001-0355	Bourgogne - Franche Comté	Male	Student	Other nephropathy	69.92	2005-06-22	120.04	Yes	Type II	No	Yes	No		No	Former smoker	Yes	2014-10-08	Yes		70	180	21.6	107	73	177	2014-10-06	39.14	1.14	2014-10-06
001	001-0356	Bourgogne - Franche Comté	Male	Inactive or disability		140	2012-11-15	46.25	No	Type not specified		No	No		Yes	Former smoker	No	2013-06-07	Yes		124	178	39.1	111	83	136	2013-01-08	47.68	0.32	2013-01-08
001	001-0358	Bourgogne - Franche Comté	Male	Unemployed	Tubulo-interstitial nephropathy/Chronic pyelonephritis	128.3	2008-12-24	54.99	No	Type not specified		Yes	No		Yes	Smoker	No	2013-08-28	Yes		57	172	19.3	110	70	227.4	2013-08-24	27.85	2.35	2013-08-24
001	001-0364	Bourgogne - Franche Comté	Female	Employed	Primary chronic glomerulonephritis	131	2009-04-07	39.2	No	Type not specified		No	No		No	Non-smoker	No	2013-06-10	Yes		56	172	18.9	120	73	133	2013-06-05	37.96	0.24	2013-04-02
001	001-0367	Bourgogne - Franche Comté	Female	Inactive or disability	Nephroangiosclerosis and hypertension	85	2000-11-20	61.77	No	Type not specified		Yes	No		Yes	Non-smoker	Yes	2013-06-11	Yes		51	155	21.2	155	70	137.2	2013-06-04	34.27
001	001-0369	Bourgogne - Franche Comté	Female	Inactive or disability	Nephroangiosclerosis and hypertension	266	2012-07-06	16.27	No	Type not specified		Yes	No		Yes	Smoker	No	2013-06-11	Yes		60.2	160	23.5	136	64	141	2013-06-10	33.75			0.05	2013-06-10
001	001-0371	Bourgogne - Franche Comté	Male	Retired	Vascular nephropathy	206	2011-11-14	37.46	No	Type not specified		No	No		No	Non-smoker	No	2013-06-13	Yes		94	174	31	134	84	165	2013-06-08	47.54	0.21	2013-06-08
001	001-0374	Bourgogne - Franche Comté	Male	Student	Nephroangiosclerosis and hypertension	65	2009-11-15	117.72	Yes	Type I	Yes	No	No		Yes	Non-smoker	No	2013-06-12	Yes		70	169	24.5	119	79	169	2013-06-13	38.53	0	2013-05-30
001	001-0375	Bourgogne - Franche Comté	Female	Inactive or disability	Nephroangiosclerosis and hypertension	116	2009-01-02	42.88	No	Type not specified		Yes	No		Yes	Former smoker	No	2013-06-12	Yes		45			150	100	242	2014-06-08	18.09	2.9	2013-06-08
001	001-0377	Bourgogne - Franche Comté	Male	Inactive or disability	Tubulo-interstitial nephropathy/Chronic pyelonephritis	145	2012-07-19	44.67	No	Type not specified		No	No		Yes	Non-smoker	No	2013-06-12	Yes		101	173	33.7	143	93	200	2013-06-12	30.73	0.05	2013-01-03
001	001-0379	Bourgogne - Franche Comté	Male	Inactive or disability	Nephroangiosclerosis and hypertension	175	2010-08-14	36.29	No	Type not specified		Yes	No		Yes	Former smoker	No	2013-06-12	Yes		110	175	35.9	156	79	143.4	2013-06-11	45.25	0	2012-12-04
001	001-0386	Bourgogne - Franche Comté	Male	Inactive or disability	Diabetic nephropathy	295.6	2011-11-15	19.82	Yes	Type II	Yes	No	No		Yes	Non-smoker	No	2014-03-06	Yes		98	180	30.2	180	90	344.9	2014-03-06	16.43	1.16	2014-03-06
001	001-0387	Bourgogne - Franche Comté	Male	Inactive or disability	Other nephropathy	131	2007-02-27	49.1	No	Type not specified		No	No		No	Non-smoker	No	2013-06-17	Yes		61	167	21.9	149	77	129	2012-10-11	49.34
001	001-0391	Bourgogne - Franche Comté	Male	Inactive or disability	Other nephropathy	86.7	2011-06-11	79.06	No	Type not specified		Yes	No		Yes	Smoker	No	2013-06-17	Yes		78	178	24.6	149	70	239	2013-06-03	24.41	0.68	2013-03-04
001	001-0392	Bourgogne - Franche Comté	Female	Student	Nephroangiosclerosis and hypertension	317	1996-07-12	15.47	Yes	Type II	Yes	Yes	No		Yes	Non-smoker	No	2013-06-17	Yes		47	159	18.6	104	78	152	2013-06-13	33.28	2.65	2012-07-10
001	001-0394	Bourgogne - Franche Comté	Female	Inactive or disability	Nephroangiosclerosis and hypertension	134	2008-06-15	35.89	No	Type not specified		No	No		Yes	Smoker	No	2015-02-16	Yes		66	164	24.5	130	60	104	2015-02-16	47.18			0.13	2014-06-25
001	001-0396	Bourgogne - Franche Comté	Female	Employed	Vascular nephropathy	98.6	2006-06-29	55.29	No	Type not specified		No	No		No	Non-smoker	No	2013-06-18	Yes		69	162	26.3	103	63	100	2013-03-16	52.94	0.12	2013-03-16
001	001-0397	Bourgogne - Franche Comté	Male	Inactive or disability	Primary chronic glomerulonephritis	183	2012-07-16	33.3	No	Type not specified		No	No		Yes	Former smoker	Yes	2013-06-18	Yes		60	170	20.8	135	85	186	2013-06-24	32.59	0.63	2013-06-24
001	001-0399	Bourgogne - Franche Comté	Male	Inactive or disability	Diabetic nephropathy	133	2012-06-16	47.17	Yes	Type II	No	No	No		Yes	Smoker	Yes	2013-06-18	Yes		66	175	21.6	143	88	168	2013-05-03	35.94
001	001-0405	Bourgogne - Franche Comté	Male	Employed	Diabetic nephropathy	143	2004-06-14	48.12	Yes	Type I	Yes	Yes	No		Yes	Smoker	No	2013-06-20	Yes		92	184	27.2	116	66	258.5	2013-06-20	23.51	2	2013-04-23
001	001-0406	Bourgogne - Franche Comté	Female	Inactive or disability	Diabetic nephropathy	103.5	2010-06-08	48.77	Yes	Type II	No	Yes	No		No	Non-smoker	No	2013-06-20	Yes		58	156	23.8	137	70	86	2013-02-28	59.87	0.05	2013-02-28
001	001-0407	Bourgogne - Franche Comté	Female	Inactive or disability	Other nephropathy	148.1	2009-09-08	33.07	No	Type not specified		Yes	No		Yes	Non-smoker	No	2013-06-20	Yes		79			136	106	124	2013-06-20	40.07	0.14	2011-11-18
001	001-0412	Bourgogne - Franche Comté	Male	Inactive or disability	Nephroangiosclerosis and hypertension	306	1996-04-01	19.04	No	Type not specified		No	No		Yes	Non-smoker	No	2013-12-23	Yes		74	168	26.2	150	80	297	2013-12-15	18.8
001	001-0413	Bourgogne - Franche Comté	Female	Inactive or disability	Primary chronic glomerulonephritis	155	2011-06-15	29.19	No	Type not specified		Yes	No		No	Non-smoker	No	2013-06-24	Yes		53	155	22.1	168	92	154	2013-06-07	29.28	2.04	2012-09-07
001	001-0415	Bourgogne - Franche Comté	Female	Employed	Polycystic kidney disease and hereditary diseases	150	2004-09-27	39.38	No	Type not specified		No	No		No	Non-smoker	No	2013-06-24	Yes		75			111	77	146.91	2013-06-12	37.81	0.38	2013-06-15
001	001-0425	Bourgogne - Franche Comté	Female	Inactive or disability	Diabetic nephropathy	124	2010-04-08	39.25	Yes	Type II	Yes	No	No		Yes	Non-smoker	No	2013-06-25	Yes		94	159	37.2	163	74	157	2013-04-12	29.65	0.45	2013-04-12
001	001-0426	Bourgogne - Franche Comté	Female	Inactive or disability	Nephroangiosclerosis and hypertension	94	2011-03-16	54.99	No	Type not specified		No	No		Yes	Non-smoker	Yes	2013-06-25	Yes			157		156	69	97	2013-06-13	52.71	0.2	2013-06-12
001	001-0427	Bourgogne - Franche Comté	Male	Inactive or disability	Polycystic kidney disease and hereditary diseases	155.8	2011-06-21	41.24	Yes	Type II	No	No	No		Yes	Former smoker	No	2013-06-25	Yes		100			150	89	175.2	2013-04-09	35.8	0.1	2013-04-11
001	001-0432	Bourgogne - Franche Comté	Female	Inactive or disability	Nephroangiosclerosis and hypertension	170	2012-08-20	26.3	No	Type not specified		No	No		Yes	Non-smoker	No	2013-06-26	Yes		61	159	24.1	134	69	125	2013-06-16	37.42	0.13	2012-12-26
001	001-0436	Bourgogne - Franche Comté	Male	Inactive or disability	Nephroangiosclerosis and hypertension	192	2010-10-20	32.12	Yes	Type II	No	No	No		Yes	Non-smoker	No	2013-06-26	Yes		92	166	33.4	140	80	166.4	2013-05-29	37.57
001	001-0439	Bourgogne - Franche Comté	Male	Inactive or disability	Vascular nephropathy	138	2004-02-27	46.89	No	Type not specified		Yes	No		Yes	Non-smoker	No	2013-06-26	Yes		70.5	168	25	157	64	275.8	2013-05-29	20.58	6.23	2013-05-29
001	001-0440	Bourgogne - Franche Comté	Male	Inactive or disability	Polycystic kidney disease and hereditary diseases	204.4	2012-09-04	30.43	No	Type not specified		No	No		Yes	Former smoker	No	2013-06-26	Yes		85	172	28.7	130	80	223	2013-03-10	27.43	0	2013-06-10
001	001-0441	Bourgogne - Franche Comté	Male	Inactive or disability	Vascular nephropathy	97	2000-02-21	75.32	No	Type not specified		No	No		No	Former smoker	No	2013-06-26	Yes		78	173	26.1	150	90	138.1	2013-06-21	47.84	0.19	2013-06-21
001	001-0442	Bourgogne - Franche Comté	Male	Inactive or disability	Nephroangiosclerosis and hypertension	188	2006-01-17	33.31	No	Type not specified		No	No		Yes	Former smoker	No	2013-06-26	Yes		58	160	22.7	170	90	272	2013-03-07	21.31	1.18	2013-03-07
001	001-0443	Bourgogne - Franche Comté	Female	Student	Other nephropathy	103	2012-02-02	53.98	No	Type not specified		No	No		No	Non-smoker	Yes	2014-04-14	Yes		52	156	21.4	120	80	447	2014-04-07	9.83			0.96	2013-09-13
001	001-0444	Bourgogne - Franche Comté	Male	Inactive or disability	Diabetic nephropathy	85.24	2004-09-18	83.76	Yes	Type II	Yes	Yes	Yes		Yes	Smoker	No	2013-06-26	Yes		104	166	37.7	160	80	250	2013-06-24	23.55	0.93	2013-06-24
001	001-0451	Bourgogne - Franche Comté	Female	Inactive or disability	Nephroangiosclerosis and hypertension	115	2001-06-15	42.94	No	Type not specified		No	No		Yes	Non-smoker	Yes	2013-07-03	Yes		57	160	22.3	130	80	121.2	2013-04-08	39.15
001	001-0454	Bourgogne - Franche Comté	Male	Inactive or disability	Nephroangiosclerosis and hypertension	151	1998-02-25	42.38	No	Type not specified		Yes	No		Yes	Former smoker	No	2013-07-03	Yes		82	169	28.7	125	70	308	2013-06-28	17.9	2.61	2008-05-17
001	001-0457	Bourgogne - Franche Comté	Male	Inactive or disability	Diabetic nephropathy	121	2008-02-05	53.53	Yes	Type II	Yes	Yes	No		Yes	Non-smoker	No	2015-01-19	Yes		116	180	35.8	156	63	172	2015-01-09	35.06	0	2013-11-15
001	001-0467	Bourgogne - Franche Comté	Male	Student	Diabetic nephropathy	135	2010-12-09	50.46	Yes	Type II	No	Yes	No		No	Former smoker	No	2014-07-29	Yes		77	175	25.1	146	77	314.2	2014-07-31	18.77	1.14	2014-07-05
001	001-0468	Bourgogne - Franche Comté	Female	Inactive or disability	Mix nephropathy	115	2013-06-18	43.58	Yes	Type II	No	No	No		Yes	Non-smoker	No	2013-07-02	Yes		88	150	39.1	150	95	116	2013-07-12	43.14	0.29	2013-07-12
001	001-0469	Bourgogne - Franche Comté	Female	Inactive or disability	Tubulo-interstitial nephropathy/Chronic pyelonephritis	85	2001-03-13	63.63	No	Type not specified		No	No		No	Former smoker	No	2013-07-02	Yes		85	166	30.8	160	100	88	2013-06-07	58.81			0.44	2013-03-28
001	001-0471	Bourgogne - Franche Comté	Male	Inactive or disability	Other nephropathy	96	2007-01-01	71.9	No	Type not specified		Yes	No		Yes	Former smoker	Yes	2013-07-02	Yes		62	159	24.5	150	90	208	2013-07-05	28.96	0.48	2013-04-09
001	001-0473	Bourgogne - Franche Comté	Female	Inactive or disability	Nephroangiosclerosis and hypertension	115	2012-11-15	41.49	No	Type not specified		No	No		Yes	Former smoker	No	2013-07-03	Yes		82	155	34.1	120	70	93	2013-06-15	52.89		2012-11-15
001	001-0475	Bourgogne - Franche Comté	Female	Inactive or disability	Other nephropathy	200	2010-06-15	22.61	No	Type not specified		No	No		No	Smoker	No	2013-07-03	Yes		59	160	23	137	66	156.9	2013-07-03	29.67
001	001-0476	Bourgogne - Franche Comté	Male	Inactive or disability	Mix nephropathy	91	2008-04-15	75.59	Yes	Type II	Yes	No	No		Yes	Former smoker	No	2013-07-03	Yes		84	175	27.4	145	63	281	2013-06-27	20.3	1.73	2013-06-27
001	001-0485	Bourgogne - Franche Comté	Female	Inactive or disability	Tubulo-interstitial nephropathy/Chronic pyelonephritis	248.4	2007-11-30	17.97	Yes	Type II	No	No	No		No	Non-smoker	No	2013-07-04	Yes		86			160	90	136	2013-07-01	35.38	1.04	2013-07-01
001	001-0490	Bourgogne - Franche Comté	Male	Inactive or disability	Mix nephropathy	197	2013-01-07	31.75	Yes	Type II	No	Yes	No		Yes	Non-smoker	No	2015-02-16	Yes		95	182	28.7	138	86	267	2014-12-15	22.29	0.49	2013-05-27
001	001-0495	Bourgogne - Franche Comté	Female	Inactive or disability	Vascular nephropathy	99	2004-06-21	53.37	No	Type not specified		No	No		Yes	Non-smoker	No	2014-07-28	Yes		56	162	21.3	119	75	145.1	2013-07-05	33.32	1.55	2013-07-05
001	001-0498	Bourgogne - Franche Comté	Female	Inactive or disability	Mix nephropathy	88	2003-03-08	61.81	Yes	Type II	No	Yes	Yes	II	Yes	Non-smoker	No	2013-12-09	Yes		97	169	34	145	75	98	2013-11-30	52.74	0.16	2013-01-08
001	001-0499	Bourgogne - Franche Comté	Female	Inactive or disability	Nephroangiosclerosis and hypertension	137	2009-12-18	33.74	No	Type not specified		Yes	No		Yes	Non-smoker	No	2013-07-08	Yes		57	161	22	150	55	147	2013-07-03	30.82
001	001-0500	Bourgogne - Franche Comté	Female	Student	Other nephropathy	131	2013-02-07	39.05	No	Type not specified		No	No		No	Non-smoker	No		No	Doctor refusal
001	001-0501	Bourgogne - Franche Comté	Male	Inactive or disability	Other nephropathy	185.2	2004-08-10	32.84	No	Type not specified		Yes	No		Yes	Non-smoker	No	2013-07-08	Yes		80	176	25.8	140	80	266	2013-07-03	21.15
001	001-0507	Bourgogne - Franche Comté	Male	Inactive or disability	Primary chronic glomerulonephritis	151	2012-12-15	43.16	No	Type not specified		No	No		No	Non-smoker	No	2013-07-09	Yes		106	175	34.6	160	80	119.2	2013-06-04	56.52	0.15	2013-06-07
001	001-0511	Bourgogne - Franche Comté	Male	Inactive or disability	Other nephropathy	190	2010-01-27	31.41	No	Type not specified		No	No		Yes	Former smoker	No	2013-07-10	Yes		68	163	25.6	134	81	154	2013-06-28	39.73	0.19	2013-06-28
001	001-0513	Bourgogne - Franche Comté	Female	Inactive or disability	Nephroangiosclerosis and hypertension	119	2007-07-24	40.08	No	Type not specified		Yes	No		Yes	Non-smoker	No	2013-07-10	Yes		40	154	16.9	125	80	162	2013-07-04	27.68	0.01	2012-09-21
001	001-0525	Bourgogne - Franche Comté	Male	Inactive or disability	Mix nephropathy	125	2002-02-05	55.77	Yes	Type II	No	No	No		Yes	Former smoker	No	2013-07-15	Yes		73.8	175	24.1	135	80	138	2013-07-10	47.88	0.19	2013-05-17
001	001-0526	Bourgogne - Franche Comté	Male	Inactive or disability	Other nephropathy	236.7	2012-12-17	24.88	Yes	Type II	No	Yes	Yes	III	Yes	Non-smoker	No	2013-07-15	Yes		80	178	25.2	100	70	235	2013-07-12	25.02	0.33	2013-01-03
001	001-0527	Bourgogne - Franche Comté	Female	Inactive or disability	Nephroangiosclerosis and hypertension	113.97	2006-02-17	42.56	Yes	Type II	Yes	Yes	No		Yes	Non-smoker	No	2013-07-16	Yes		66	160	25.8	165	59	158.4	2013-07-23	28.61
001	001-0533	Bourgogne - Franche Comté	Male	Inactive or disability	Mix nephropathy	126.55	2012-12-06	50.57	Yes	Type II	No	No	No		Yes	Former smoker	No	2013-07-16	Yes		72	162	27.4	149	83	150.5	2013-04-26	41.3	0.08	2013-04-26
001	001-0534	Bourgogne - Franche Comté	Male	Inactive or disability	Nephroangiosclerosis and hypertension	764	2010-05-18	6.58	No	Type not specified		Yes	No		Yes	Former smoker	No	2013-07-16	Yes		57	175	18.6	190	111	375.7	2013-07-16	14.8
001	001-0535	Bourgogne - Franche Comté	Male	Inactive or disability	Nephroangiosclerosis and hypertension	113	2010-08-15	57.07	No	Type not specified		Yes	No		Yes	Former smoker	No	2013-07-16	Yes		81	169	28.4	132	95	167	2013-08-14	36.1
001	001-0537	Bourgogne - Franche Comté	Female	Employed	Other nephropathy	81	2009-06-15	77.71	No	Type not specified		No	No		No	Non-smoker	Yes	2013-07-17	Yes		54.5	170	18.9	115	78	145	2013-07-16	38.63	0.58	2013-08-18
001	001-0540	Bourgogne - Franche Comté	Male	Inactive or disability	Mix nephropathy	130	2012-10-22	51.3	Yes	Type II	No	Yes	No		Yes	Non-smoker	No	2013-07-17	Yes		109			139	84	114	2013-07-08	59.51	0.86	2013-07-08
001	001-0545	Bourgogne - Franche Comté	Female	Inactive or disability	Nephroangiosclerosis and hypertension	69	2012-01-15	74.46	No	Type not specified		Yes	Yes		Yes	Non-smoker	No	2013-07-18	Yes		54	158	21.6	151	81	181	2013-07-10	24.41	0	2012-07-26
001	001-0547	Bourgogne - Franche Comté	Female	Inactive or disability	Nephroangiosclerosis and hypertension	110	2007-09-18	45.07	No	Type not specified		Yes	No		Yes	Non-smoker	No	2015-02-16	Yes		60	152	26	162	87	323	2014-12-23	12.76			0.69	2014-06-02
001	001-0554	Bourgogne - Franche Comté	Male	Inactive or disability	Nephroangiosclerosis and hypertension	122.1	2012-02-01	52.84	Yes	Type II	No	No	No		Yes	Non-smoker	No	2013-07-22	Yes		70	172	23.7	149	80	114.2	2013-07-17	56.94	0.26	2013-07-17
001	001-0559	Bourgogne - Franche Comté	Male	Inactive or disability	Diabetic nephropathy	317	2012-10-15	17.4	Yes	Type I	Yes	Yes	No		No	Non-smoker	No	2013-07-22	Yes		109	176	35.2	120	80	278	2013-07-25	20.19	0.14	2013-08-02
001	001-0560	Bourgogne - Franche Comté	Female	Inactive or disability	Nephroangiosclerosis and hypertension	167.3	2009-09-14	27.26	No	Type not specified		No	No		Yes	Non-smoker	No	2013-07-22	Yes		61	174	20.1	136	76	169.9	2013-07-19	26.51
001	001-0563	Bourgogne - Franche Comté	Male	Inactive or disability	Nephroangiosclerosis and hypertension	127.7	2005-02-03	50.57	No	Type not specified		Yes	No		Yes	Non-smoker	No	2013-07-23	Yes		85	168	30.1	118	63	169.9	2013-07-16	35.64	0.34	2012-06-22
001	001-0565	Bourgogne - Franche Comté	Female	Inactive or disability	Nephroangiosclerosis and hypertension	72	2007-04-23	77.07	No	Type not specified		Yes	No		Yes	Non-smoker	No	2013-07-23	Yes		82	154	34.6	137	60	157	2013-07-23	30.71	0.2	2013-07-23
001	001-0569	Bourgogne - Franche Comté	Male	Inactive or disability	Nephroangiosclerosis and hypertension	126	2007-12-05	51.78	No	Type not specified		No	No		Yes	Former smoker	No	2013-07-24	Yes		81	165	29.8	140	50	140.7	2013-07-24	44.87	0.08	2009-02-27
001	001-0570	Bourgogne - Franche Comté	Male	Inactive or disability	Diabetic nephropathy	111	2012-11-16	60.99	Yes	Type II	Yes	Yes	Yes		Yes	Former smoker	No	2013-07-24	Yes		96	172	32.4	127	83	150.7	2013-07-24	42.73	4.28	2013-04-10
001	001-0571	Bourgogne - Franche Comté	Male	Inactive or disability	Mix nephropathy	72.6	2010-12-02	98.96	Yes	Type I	Yes	Yes	No		Yes	Former smoker	No	2013-10-02	Yes		71	169	24.9	137	64	305.3	2013-09-24	18.7
001	001-0575	Bourgogne - Franche Comté	Female	Inactive or disability	Diabetic nephropathy	110	2007-07-15	47.43	Yes	Type II	Yes	No	No		Yes	Smoker	No	2014-10-23	Yes		67	158	26.8	190	90	360	2014-10-20	11.79	2.46	2014-10-20
001	001-0576	Bourgogne - Franche Comté	Female	Inactive or disability	Nephroangiosclerosis and hypertension	123	2012-10-04	38.49	No	Type not specified		Yes	No		Yes	Former smoker	No	2013-07-25	Yes		54.5	162	20.8	120	60	104.4	2013-07-29	46.39	0.09	2013-01-30
001	001-0578	Bourgogne - Franche Comté	Female	Student	Tubulo-interstitial nephropathy/Chronic pyelonephritis	54	2012-06-27	115.42	No	Type not specified		No	No		Yes	Smoker	No	2013-07-25	Yes		64	165	23.5	120	75	139.83	2013-07-22	38.3	0.19	2013-07-23
001	001-0580	Bourgogne - Franche Comté	Female	Inactive or disability	Primary chronic glomerulonephritis	315	2010-04-09	13.71	No	Type not specified		Yes	Yes		Yes	Non-smoker	No	2013-09-23	Yes		47.5	165	17.4	120	65	88.5	2013-09-13	58.78			0.08	2011-10-21
001	001-0581	Bourgogne - Franche Comté	Male	Inactive or disability	Nephroangiosclerosis and hypertension	128.8	2007-12-10	50.63	No	Type not specified		Yes	No		Yes	Former smoker	No	2013-07-29	Yes		73	167	26.2	111	65	137	2013-07-11	46.39
001	001-0584	Bourgogne - Franche Comté	Female	Inactive or disability	Vascular nephropathy	445	2010-10-30	8.96	No	Type not specified		No	No		Yes	Non-smoker	No	2013-07-30	Yes		59	160	23	130	75	255	2013-07-23	16.89			0.34	2013-07-30
001	001-0587	Bourgogne - Franche Comté	Male	Inactive or disability	Primary chronic glomerulonephritis	215	2009-07-18	28.35	No	Type not specified		No	No		No	Non-smoker	No	2013-07-30	Yes		76	176	24.5	145	80	130	2013-07-12	50.09	0.37	2013-07-12
001	001-0588	Bourgogne - Franche Comté	Male	Inactive or disability	Other nephropathy	100	2010-07-15	68.8	No	Type not specified		No	No		Yes	Non-smoker	No	2013-07-30	Yes		76.5	176	24.7	134	90	136.3	2013-07-25	47.7	0.07	2013-07-25
001	001-0589	Bourgogne - Franche Comté	Female	Inactive or disability	Mix nephropathy	84	2012-04-15	61.52	Yes	Type II	No	No	No		Yes	Non-smoker	No	2013-07-30	Yes		86.5	156	35.5	140	75	122	2013-07-24	39.88	0.19	2013-07-24
001	001-0591	Bourgogne - Franche Comté	Female	Inactive or disability	Tubulo-interstitial nephropathy/Chronic pyelonephritis	132.75	2012-05-15	36.08	No	Type not specified		Yes	Yes	II-III	Yes	Non-smoker	No	2013-07-31	Yes		92	154	38.8	117	68	207.09	2013-07-08	21.54	0.11	2013-05-02
001	001-0593	Bourgogne - Franche Comté	Male	Inactive or disability	Other nephropathy	124	2002-06-15	54.53	No	Type not specified		No	No		Yes	Former smoker	No	2014-11-27	Yes		84	165	30.9	136	76	178.8	2014-11-19	34.48			0.07	2014-11-19
001	001-0595	Bourgogne - Franche Comté	Male	Inactive or disability	Diabetic nephropathy	121.8	2009-01-22	54.63	Yes	Type II	Yes	No	No		No	Former smoker	No	2013-08-06	Yes		125	170	43.3	123	66	162	2013-08-01	38.85	5.66	2013-08-01
001	001-0597	Bourgogne - Franche Comté	Female	Student	Diabetic nephropathy	115	2011-09-15	45.05	Yes	Type II	No	No	No		Yes	Smoker	No	2013-08-28	Yes		67	162	25.5	137	71	158.4	2013-08-02	30.92
001	001-0598	Bourgogne - Franche Comté	Male	Inactive or disability	Primary chronic glomerulonephritis	115	2007-06-15	58.91	No	Type not specified		No	No		No	Non-smoker	No	2015-01-15	Yes		72	169	25.2	130	80	199	2015-01-07	30.56	0.42	2015-01-07
001	001-0599	Bourgogne - Franche Comté	Male	Student	Diabetic nephropathy	141.6	2012-04-23	52.54	Yes	Type I	Yes	No	No		No	Smoker	No	2014-02-11	Yes		73	177	23.3	120	83	167.3	2014-02-07	42.85	0.74	2014-02-07
001	001-0601	Bourgogne - Franche Comté	Female	Employed	Nephroangiosclerosis and hypertension	800	2004-11-29	4.9	No	Type not specified		No	No		Yes	Non-smoker	No	2013-08-13	Yes		67	165	24.6	130	80	316.8	2013-09-23	13.8	0.69	2013-09-23
001	001-0603	Bourgogne - Franche Comté	Female	Inactive or disability	Diabetic nephropathy	108	2010-06-15	45.65	Yes	Type II	No	Yes	Yes	II	No	Former smoker	No	2013-08-13	Yes		82	161	31.6	145	82	126.6	2013-08-23	37.7	0.12	2013-08-23
001	001-0604	Bourgogne - Franche Comté	Male	Inactive or disability	Nephroangiosclerosis and hypertension	153.1	2009-02-07	41.83	No	Type not specified		Yes	No		Yes	Former smoker	No	2014-02-05	Yes		91.5	174	30.2	137	87	197.4	2014-01-21	30.76	0.24	2013-01-22
001	001-0605	Bourgogne - Franche Comté	Female	Inactive or disability	Mix nephropathy	176	2013-05-15	25.58	Yes	Type II	Yes	Yes	Yes	II-III	Yes	Smoker	No	2013-09-10	Yes		91	162	34.7	120	70	163	2013-09-02	27.95
001	001-0609	Haut de France	Male	Employed	Polycystic kidney disease and hereditary diseases	80.5	2007-06-15	99.15	No	Type not specified		No	No		Yes	Smoker	No	2013-08-21	Yes		77			120	84	211	2013-08-03	31.65	0.33	2011-08-26
001	001-0610	Bourgogne - Franche Comté	Male	Inactive or disability	Mix nephropathy	115	2010-01-15	56.34	Yes	Type II	No	No	No		Yes	Non-smoker	No	2013-08-21	Yes		85	186	24.6	134	73	322	2013-08-13	17.04
001	001-0611	Bourgogne - Franche Comté	Female	Employed	Tubulo-interstitial nephropathy/Chronic pyelonephritis	118.6	2013-05-14	50.42	No	Type not specified		No	No		Yes	Non-smoker	No	2013-08-22	Yes		102	156	41.9	150	80	138.9	2013-08-07	42.02	1.1	2013-08-07
001	001-0612	Bourgogne - Franche Comté	Male	Employed	Diabetic nephropathy	75	2010-06-15	99.8	Yes	Type I	No	Yes	No		Yes	Former smoker	No	2013-08-22	Yes		80	174	26.4	180	100	167	2013-08-08	39.2	0.99	2013-08-08
001	001-0613	Bourgogne - Franche Comté	Female	Employed	Vascular nephropathy	143	2011-10-29	42.76	No	Type not specified		No	No		No	Smoker	No	2015-03-12	Yes		70	165	25.7	130	80	147.8	2015-02-04	39.73			0.1	2014-08-25
001	001-0621	Bourgogne - Franche Comté	Male	Inactive or disability	Mix nephropathy	161	2011-08-15	39.47	Yes	Type II	Yes	Yes	No		Yes	Non-smoker	No	2014-11-13	Yes		95	174	31.4	135	80	203	2014-11-07	29.95			0.37	2014-11-07
001	001-0622	Bourgogne - Franche Comté	Female	Inactive or disability	Other nephropathy	250	2013-06-24	16.98	No	Type not specified		Yes	Yes	IV	Yes	Non-smoker	Yes	2013-08-27	Yes		70	165	25.7	150	80	203	2013-08-06	21.59	0.16	2013-06-17
001	001-0623	Bourgogne - Franche Comté	Female	Inactive or disability	Other nephropathy	99.1	2011-12-27	50.41	Yes	Type II	No	Yes	Yes	II	Yes	Non-smoker	No	2013-08-27	Yes		49	148	22.4	130	80	188	2013-08-27	23.95	3.88	2012-08-30
001	001-0627	Bourgogne - Franche Comté	Male	Employed	Mix nephropathy	150	2011-10-15	44.85	Yes	Type II	Yes	Yes	Yes		Yes	Former smoker	No	2014-09-29	Yes		94	176	30.3	110	70	167.3	2013-10-25	39.26
001	001-0628	Bourgogne - Franche Comté	Male	Inactive or disability	Tubulo-interstitial nephropathy/Chronic pyelonephritis	160	2011-11-30	38.48	No	Type not specified		Yes	No		Yes	Former smoker	No	2013-08-29	Yes		110	162	41.9	110	80	167.3	2013-08-16	36.37
001	001-0630	Bourgogne - Franche Comté	Female	Inactive or disability	Tubulo-interstitial nephropathy/Chronic pyelonephritis	84	2009-06-15	61.87	No	Type not specified		Yes	No		Yes	Non-smoker	No	2013-08-30	Yes		73	166	26.5	114	78	95	2013-08-20	53.08	0.19	2013-08-20
001	001-0639	Bourgogne - Franche Comté	Male	Employed	Primary chronic glomerulonephritis	274	2013-06-22	23.1	No	Type not specified		No	No		No	Non-smoker	Yes	2013-09-02	Yes		90	174	29.7	135	90	318	2013-09-14	19.45
001	001-0640	Bourgogne - Franche Comté	Female	Inactive or disability	Other nephropathy	124	2013-06-04	39.14	No	Type not specified		No	No		Yes	Non-smoker	Yes	2013-09-02	Yes		69			130	80	115	2013-08-27	42.69			0.04	2013-06-14
001	001-0641	Bourgogne - Franche Comté	Male	Inactive or disability	Diabetic nephropathy	109	2010-06-03	61.91	Yes	Type II	No	No	No		Yes	Former smoker	No	2013-09-02	Yes		125	192	33.9	121	83	132	2013-08-29	49.21	2.01	2013-08-29
001	001-0646	Bourgogne - Franche Comté	Male	Inactive or disability	Vascular nephropathy	89	2011-05-18	77.34	Yes	Type II	No	No	No		Yes	Former smoker	No	2013-09-04	Yes		83	178	26.2	122	88	158	2013-09-02	39.66	0.44	2013-09-02
001	001-0648	Bourgogne - Franche Comté	Female	Inactive or disability	Nephroangiosclerosis and hypertension	224	2010-06-15	19.32	No	Type not specified		No	No		Yes	Non-smoker	No	2013-09-04	Yes		73			160	80	158	2013-08-30	28.69	2.55	2013-08-30
001	001-0649	Bourgogne - Franche Comté	Male	Inactive or disability	Vascular nephropathy	131	2004-06-15	53.04	No	Type not specified		No	No		Yes	Non-smoker	Yes	2015-06-25	Yes		70	173	23.4	140	80	115.9	2015-06-22	58.75	0.41	2015-06-22
001	001-0650	Bourgogne - Franche Comté	Female	Inactive or disability	Nephroangiosclerosis and hypertension	153.7	2009-06-05	31.9	No	Type not specified		Yes	Yes		Yes	Smoker	No	2015-04-30	Yes		47	170	16.3	110	80	109	2015-04-23	46.5	0.1	2015-04-23
001	001-0651	Ile de France	Female	Inactive or disability	Mix nephropathy	130	2012-02-15	37.49	Yes	Type II	No	No	No		Yes	Non-smoker	No	2015-06-11	Yes		67	162	25.5	130	70	186.3	2015-06-11	24.54			0.19	2014-11-29
001	001-0654	Bourgogne - Franche Comté	Male	Inactive or disability	Nephroangiosclerosis and hypertension	144.3	2011-02-14	45.62	No	Type not specified		No	No		Yes	Smoker	No	2013-09-09	Yes		84	173	28.1	129	81	141.6	2013-09-07	46.34
001	001-0656	Bourgogne - Franche Comté	Male	Inactive or disability	Other nephropathy	150.5	2013-02-02	41.51	No	Type not specified		No	No		No	Smoker	Yes	2014-11-25	Yes		90	173	30.1	130	88	186	2014-10-01	32.43
001	001-0657	Bourgogne - Franche Comté	Female	Inactive or disability	Other nephropathy	120	2004-10-11	43.55	No	Type not specified		No	No		Yes	Former smoker	No	2013-09-09	Yes		80	159	31.6	121	85	163	2013-09-02	29.61	1.94	2013-09-02
001	001-0661	Bourgogne - Franche Comté	Female	Inactive or disability	Polycystic kidney disease and hereditary diseases	124	2007-06-15	40.59	No	Type not specified		No	No		Yes	Former smoker	No	2014-12-01	Yes		64	160	25	161	83	147	2014-11-26	32.63	0.23	2013-09-04
001	001-0662	Bourgogne - Franche Comté	Male	Inactive or disability	Diabetic nephropathy	125	1998-06-15	56.67	Yes	Type I	Yes	Yes	No		No	Non-smoker	No	2013-09-10	Yes		89	172	30.1	120	80	122	2013-11-20	55.2	1.54	2013-11-20
001	001-0667	Bourgogne - Franche Comté	Female	Inactive or disability	Nephroangiosclerosis and hypertension	174	2013-07-06	25.67	No	Type not specified		No	No		Yes	Non-smoker	No	2013-09-12	Yes		60	160	23.4	149	78	152	2013-09-09	30	0.25	2013-09-09
001	001-0668	Bourgogne - Franche Comté	Male	Employed	Primary chronic glomerulonephritis	120	2002-05-16	64.76	No	Type not specified		No	No		Yes	Smoker	Yes	2013-09-13	Yes		76	180	23.5	125	85	176	2013-04-08	39.21	1.1	2013-04-29
001	001-0670	Bourgogne - Franche Comté	Female	Inactive or disability	Nephroangiosclerosis and hypertension	152	2012-09-26	29.93	No	Type not specified		Yes	No		Yes	Former smoker	No	2013-09-13	Yes		52.5	146	24.6	150	80	187	2013-09-25	23.51
001	001-0671	Bourgogne - Franche Comté	Male	Inactive or disability	Other nephropathy	174	2012-07-31	34.12	No	Type not specified		No	No		Yes	Non-smoker	No	2013-09-13	Yes		71	173	23.7	150	86	136	2013-09-17	45.24	1.86	2013-09-17
001	001-0672	Bourgogne - Franche Comté	Female	Inactive or disability	Nephroangiosclerosis and hypertension	118	2007-02-15	40.28	No	Type not specified		No	No		Yes	Smoker	No	2013-09-13	Yes		55	165	20.2	149	76	180	2013-09-16	24.4
001	001-0677	Bourgogne - Franche Comté	Male	Inactive or disability	Vascular nephropathy	75.2	2005-02-23	96.79	No	Type not specified		Yes	No		Yes	Non-smoker	No	2013-10-15	Yes		72	172	24.3	170	100	223.9	2013-09-19	26.82	5.29	2013-09-19	1.43	2013-03-07
001	001-0678	Bourgogne - Franche Comté	Male	Inactive or disability	Nephroangiosclerosis and hypertension	121.3	2003-11-28	53.38	No	Type not specified		Yes	No		Yes	Former smoker	No	2013-09-16	Yes		80	175	26.1	142	75	152.2	2013-09-04	40.09
001	001-0680	Bourgogne - Franche Comté	Male	Inactive or disability	Vascular nephropathy	200	2003-04-14	31.3	No	Type not specified		No	No		Yes	Former smoker	No	2014-07-21	Yes		72			107	82	192	2014-04-10	31.76	0	2014-04-10
001	001-0683	Bourgogne - Franche Comté	Male	Employed	Vascular nephropathy	130	2009-06-15	55.35	No	Type not specified		Yes	No		Yes	Smoker	No	2015-03-25	Yes		96	180	29.6	120	80	213.3	2014-10-06	30.58	1.6	2014-10-06
001	001-0687	Bourgogne - Franche Comté	Male	Inactive or disability	Primary chronic glomerulonephritis	96	2012-12-15	73.02	Yes	Type II	No	Yes	No		No	Former smoker	No	2013-09-18	Yes		66.8	173	22.3	145	78	133	2013-06-21	49.97
001	001-0689	Bourgogne - Franche Comté	Female	Inactive or disability	Diabetic nephropathy	150	2008-10-23	31.97	Yes	Type II	No	Yes	No		No	Non-smoker	No	2013-09-17	Yes		79	170	27.3	135	90	128	2013-08-03	37.84	0.4	2013-08-03
001	001-0691	Bourgogne - Franche Comté	Male	Inactive or disability	Diabetic nephropathy	151	2012-10-15	41.46	Yes	Type II	No	No	No		Yes	Former smoker	No	2013-09-17	Yes		82	166	29.8	150	90	115	2013-09-10	56.62	0.18	2013-09-10
001	001-0697	Bourgogne - Franche Comté	Female	Inactive or disability	Vascular nephropathy	74	2012-10-01	71.83	No	Type not specified		No	No		No	Non-smoker	No	2013-10-17	Yes		57	159	22.5	133	79	111	2013-10-12	44.85	2.38	2013-10-12
001	001-0698	Bourgogne - Franche Comté	Female	Student	Polycystic kidney disease and hereditary diseases	57	2007-06-15	115.75	Yes	Type II	No	No	No		No	Non-smoker	No	2013-09-20	Yes		61	151	26.8	160	100	140	2013-08-30	39.5	0.6	2013-08-30
001	001-0700	Bourgogne - Franche Comté	Female	Inactive or disability	Nephroangiosclerosis and hypertension	101	2007-06-15	50.46	No	Type not specified		No	No		Yes	Non-smoker	No	2013-09-23	Yes		57	160	22.3	130	70	152	2013-09-13	30.94	0.18	2012-11-30
001	001-0701	Bourgogne - Franche Comté	Male	Inactive or disability	Nephroangiosclerosis and hypertension	173	2013-01-29	34.82	No	Type not specified		Yes	No		Yes	Non-smoker	No	2013-09-23	Yes		74	182	22.3	152	88	161	2013-08-01	37.84	0.5	2013-02-13
001	001-0703	Bourgogne - Franche Comté	Male	Inactive or disability	Nephroangiosclerosis and hypertension	150	2012-11-15	42.46	Yes	Type I	Yes	No	No		Yes	Non-smoker	No	2013-09-24	Yes		73.7	167	26.4	120	90	160	2013-05-15	39.31	0	2013-06-06
001	001-0704	Bourgogne - Franche Comté	Female	Inactive or disability	Tubulo-interstitial nephropathy/Chronic pyelonephritis	152.2	2007-05-21	31.94	No	Type not specified		Yes	No		Yes	Non-smoker	Yes	2013-09-24	Yes		76	166	27.6	226	102	107	2013-09-24	47.07	0.9	2013-09-18
001	001-0705	Bourgogne - Franche Comté	Female	Inactive or disability	Mix nephropathy	100	2007-11-29	51.36	Yes	Type II	No	No	No		Yes	Smoker	No	2014-09-16	Yes		79	157	32	170	100	121.25	2014-09-12	40.28	0.1	2013-09-19
001	001-0706	Bourgogne - Franche Comté	Male	Inactive or disability	Nephroangiosclerosis and hypertension	112.5	2009-06-15	57.5	Yes	Type II	No	Yes	No		Yes	Former smoker	No	2013-09-24	Yes		64	185	18.7	126	70	226	2013-08-20	25.46	1.54	2011-09-03
001	001-0707	Bourgogne - Franche Comté	Male	Inactive or disability	Other nephropathy	140	2011-09-15	45.24	No	Type not specified		Yes	No		No	Non-smoker	No	2013-09-25	Yes		70			133	78	160.2	2013-09-27	38.53
001	001-0711	Bourgogne - Franche Comté	Female	Inactive or disability	Other nephropathy	126.2	2013-05-02	37.74	No	Type not specified		No	No		Yes	Non-smoker	No	2014-08-21	Yes		72			140	80	144	2014-08-11	32.33	1.01	2014-08-11
001	001-0712	Bourgogne - Franche Comté	Female	Inactive or disability	Nephroangiosclerosis and hypertension	114.83	2004-03-31	44.81	No	Type not specified		No	No		Yes	Non-smoker	No	2014-01-16	Yes		73	168	25.9	60	90	92	2014-01-07	56.03	0.11	2013-09-23
001	001-0714	Bourgogne - Franche Comté	Female	Inactive or disability	Vascular nephropathy	114.3	2004-04-01	45.37	No	Type not specified		No	No		Yes	Non-smoker	No	2014-09-11	Yes		52	154	21.9	160	90	107	2014-09-04	47.36			0.14	2014-09-04
001	001-0716	Bourgogne - Franche Comté	Female	Inactive or disability	Nephroangiosclerosis and hypertension	97	2005-07-15	52.25	Yes	Type II	No	No	No		Yes	Non-smoker	No	2015-04-19	Yes		91	165	33.4	130	80	130	2015-04-01	36.29
001	001-0717	Bourgogne - Franche Comté	Female	Inactive or disability	Mix nephropathy	219	2009-06-26	19.98	Yes	Type II	No	Yes	No		Yes	Non-smoker	No	2013-10-01	Yes		80	149	36	135	65	140	2013-10-15	33.15	0.12	2013-10-15
001	001-0718	Bourgogne - Franche Comté	Female	Inactive or disability	Diabetic nephropathy	120.4	2010-10-28	42.28	Yes	Type II	No	Yes	No		Yes	Non-smoker	No	2013-10-02	Yes		94	157	38.1	150	80	115.05	2013-09-16	44.11
001	001-0720	Bourgogne - Franche Comté	Male	Inactive or disability	Mix nephropathy	144.9	2010-04-13	44.84	Yes	Type II	No	No	No		Yes	Non-smoker	No	2013-10-02	Yes		77	185	22.5	120	70	121	2013-09-25	54.72	0.21	2013-09-25
001	001-0721	Bourgogne - Franche Comté	Male	Inactive or disability	Nephroangiosclerosis and hypertension	125	2004-05-12	51.04	No	Type not specified		Yes	No		Yes	Non-smoker	No	2013-10-02	Yes		75	175	24.5	140	75	168	2013-09-17	35.53
001	001-0722	Bourgogne - Franche Comté	Male	Inactive or disability		130.1	1998-01-01	50.63	No	Type not specified		No	No		Yes	Former smoker	No	2013-10-02	Yes		86	168	30.5	140	80	138.95	2013-09-26	45.06	0.16	2011-07-07
001	001-0723	Bourgogne - Franche Comté	Male	Employed	Vascular nephropathy	193.8	2012-03-06	33.25	No	Type not specified		No	No		Yes	Non-smoker	No	2013-10-02	Yes		110	180	34	117	83	202	2013-09-21	31.58	1.08	2013-03-09
001	001-0724	Bourgogne - Franche Comté	Male	Employed	Nephroangiosclerosis and hypertension	103	2014-01-15	68.47	No	Type not specified		No	No		Yes	Non-smoker	No	2014-12-09	Yes		60	174	19.8	120	80	159.5	2014-12-02	41.33	0.38	2014-12-08
001	001-0726	Bourgogne - Franche Comté	Female	Inactive or disability	Mix nephropathy	144	2009-05-15	33.72	Yes	Type II	No	Yes	No		Yes	Non-smoker	No	2013-10-07	Yes		123	174	40.6	140	80	196	2013-08-29	23.34	0.6	2013-05-16
001	001-0727	Bourgogne - Franche Comté	Male	Inactive or disability	Vascular nephropathy	96	2012-05-15	70.87	No	Type not specified		Yes	No		Yes	Former smoker	No	2013-10-08	Yes		75	159	29.7	140	80	269	2013-10-01	21.52	7.02	2013-09-04
001	001-0728	Bourgogne - Franche Comté	Male	Inactive or disability	Polycystic kidney disease and hereditary diseases	115	2008-06-15	59.88	No	Type not specified		Yes	No		Yes	Smoker	No	2013-10-08	Yes		116	176	37.4	123	78	201.8	2013-09-24	30.79	0.44	2013-05-27
001	001-0729	Bourgogne - Franche Comté	Male	Inactive or disability	Unknown	120	2006-06-07	54.63	No	Type not specified		Yes	No		Yes	Smoker	No		No	Patient refusal
001	001-0730	Bourgogne - Franche Comté	Male	Inactive or disability	Diabetic nephropathy	196	2012-03-15	31.01	Yes	Type II	Yes	No	No		Yes	Non-smoker	No	2013-10-09	Yes		93	168	33	185	95	177	2013-10-04	34.79
001	001-0733	Bourgogne - Franche Comté	Female	Inactive or disability	Diabetic nephropathy	108.5	2005-04-07	44.48	Yes	Type II	Yes	No	No		Yes	Non-smoker	No	2013-10-09	Yes		74	172	25	170	70	177.9	2013-07-02	24.68	1.39	2013-06-10
001	001-0735	Bourgogne - Franche Comté	Male	Student	Vascular nephropathy	90	2002-07-17	83.49	No	Type not specified		No	No		Yes	Smoker	No	2013-10-10	Yes		88	192	23.9	130	80	129.9	2013-10-04	52.38	0.22	2013-10-10
001	001-0739	Bourgogne - Franche Comté	Male	Inactive or disability	Nephroangiosclerosis and hypertension	93	2010-02-15	73.31	No	Type not specified		No	No		Yes	Non-smoker	No	2013-10-15	Yes		77	177	24.6	150	80	158	2013-08-26	39.45
001	001-0740	Bourgogne - Franche Comté	Male	Inactive or disability	Tubulo-interstitial nephropathy/Chronic pyelonephritis	127	2010-06-15	51.75	No	Type not specified		Yes	No		Yes	Smoker	No	2013-10-15	Yes		73			130	70	135	2013-10-01	47.82			0.14	2013-08-20
001	001-0745	Bourgogne - Franche Comté	Male	Inactive or disability	Tubulo-interstitial nephropathy/Chronic pyelonephritis	191.1	2008-09-11	33.32	No	Type not specified		No	No		Yes	Former smoker	No	2013-10-15	Yes		94	180	29	145	85	397	2013-07-26	14.1
001	001-0749	Bourgogne - Franche Comté	Female	Inactive or disability	Polycystic kidney disease and hereditary diseases	96.3	2007-01-31	55.1	No	Type not specified		No	No		No	Non-smoker	No	2013-10-23	Yes		54	165	19.8	140	90	102.7	2013-10-22	50.12	0.16	2013-02-01
001	001-0755	Bourgogne - Franche Comté	Male	Inactive or disability	Nephroangiosclerosis and hypertension	107	2004-10-14	63.44	No	Type not specified		No	No		Yes	Non-smoker	No	2013-10-21	Yes		78.5	175	25.6	133	81	196	2013-10-04	30.76	0.2	2013-03-30
001	001-0758	Bourgogne - Franche Comté	Male	Inactive or disability	Vascular nephropathy	65.1	2011-08-11	108.36	Yes	Type II	No	No	No		Yes	Former smoker	No	2014-04-29	Yes		87.5	160	34.2	160	100	134.5	2014-05-09	46.56	0.69	2013-12-12
001	001-0759	Bourgogne - Franche Comté	Male	Inactive or disability	Nephroangiosclerosis and hypertension	124.8	2012-06-28	53.95	No	Type not specified		No	No		Yes	Former smoker	No	2013-10-22	Yes		90			118	80	122	2013-10-10	55.2	0.12	2012-12-05
001	001-0760	Bourgogne - Franche Comté	Male	Inactive or disability	Nephroangiosclerosis and hypertension	185	2012-09-07	32.8	No	Type not specified		No	No		Yes	Former smoker	No	2013-10-22	Yes					150	90	174.3	2013-10-16	35.04	0.13	2013-10-16
001	001-0764	Bourgogne - Franche Comté	Male	Inactive or disability	Mix nephropathy	179.2	2013-01-17	34.78	Yes	Type II	No	No	No		Yes	Former smoker	No	2015-02-26	Yes		87			140	80	159	2015-02-18	39.7			0.21	2015-02-18
001	001-0765	Bourgogne - Franche Comté	Male	Inactive or disability	Polycystic kidney disease and hereditary diseases	353	2012-07-18	15.56	No	Type not specified		Yes	No		No	Non-smoker	No	2013-10-28	Yes		72	173	24.1	138	82	334	2013-10-10	16.54
001	001-0766	Bourgogne - Franche Comté	Female	Inactive or disability	Tubulo-interstitial nephropathy/Chronic pyelonephritis	155.6	2010-09-22	30.04	No	Type not specified		No	No		No	Non-smoker	Yes	2013-10-28	Yes		64	158	25.6	140	88	162	2013-08-07	28.44	0.14	2011-01-07
001	001-0773	Bourgogne - Franche Comté	Female	Inactive or disability	Primary chronic glomerulonephritis	113.3	2009-12-15	43.2	Yes	Type II	Yes	No	No		Yes	Non-smoker	No	2015-02-12	Yes		48	162	18.3	170	70	123.9	2015-02-12	38.36
001	001-0779	Bourgogne - Franche Comté	Male	Inactive or disability	Nephroangiosclerosis and hypertension	140	2007-02-15	47.25	No	Type not specified		Yes	No		Yes	Former smoker	No	2014-06-12	Yes		130	179	40.6	120	80	205.32	2014-06-14	29.73			0.1	2014-06-16
001	001-0780	Bourgogne - Franche Comté	Female	Inactive or disability	Diabetic nephropathy	66	2005-11-25	81.26	Yes	Type II	No	Yes	No		Yes	Non-smoker	No	2013-10-29	Yes		81	160	31.6	144	80	191	2013-06-05	23.34	0.26	2013-06-13
001	001-0793	Bourgogne - Franche Comté	Male	Inactive or disability	Primary chronic glomerulonephritis	120	2011-11-10	56.09	No	Type not specified		Yes	No		Yes	Non-smoker	Yes	2015-04-16	Yes		115	175	37.6	140	80	123.9	2015-03-25	53.4			0.07	2015-03-25
001	001-0802	Bourgogne - Franche Comté	Female	Inactive or disability	Vascular nephropathy	65	2011-03-15	80.35	No	Type not specified		Yes	No		Yes	Non-smoker	No	2013-11-13	Yes		60	160	23.4	157	80	127	2013-11-05	36.91	0.68	2013-11-05
001	001-0807	Bourgogne - Franche Comté	Male	Inactive or disability	Tubulo-interstitial nephropathy/Chronic pyelonephritis	182.6	2009-04-07	33.75	No	Type not specified		Yes	No		No	Non-smoker	No	2014-11-06	Yes		106	175	34.6	124	67	185.9	2014-10-22	32.61			0.05	2013-03-28
001	001-0808	Bourgogne - Franche Comté	Female	Employed	Nephroangiosclerosis and hypertension	96.47	2004-08-21	58.22	No	Type not specified		No	No		Yes	Non-smoker	No	2015-02-16	Yes		62	159	24.5	130	80	129	2015-02-16	39.75	0.56	2015-02-17
001	001-0810	Bourgogne - Franche Comté	Male	Employed	Vascular nephropathy	135	2003-07-15	58.52	No	Type not specified		No	No		Yes	Former smoker	No	2013-11-18	Yes		76.3	172	25.8	125	75	184	2013-09-16	38.4
001	001-0817	Bourgogne - Franche Comté	Male	Student	Vascular nephropathy	770	2005-01-03	6.95	No	Type not specified		No	No		Yes	Non-smoker	No	2012-07-17	Yes		73			109	74	247	2012-07-05	25.13	0	2012-07-05
001	001-0818	Bourgogne - Franche Comté	Male	Inactive or disability	Mix nephropathy	130	2013-09-01	50.52	Yes	Type II	No	Yes	No		Yes	Former smoker	No	2013-11-19	Yes		69	160	27	150	65	163	2013-10-11	38.91	0	2013-10-11
001	001-0824	Bourgogne - Franche Comté	Female	Employed	Other nephropathy				No	Type not specified		No	No		Yes	Non-smoker	No	2013-11-20	Yes		68	163	25.6	139	98	159	2013-10-25	35.68	1.1	2013-10-25
001	001-0825	Bourgogne - Franche Comté	Female	Inactive or disability	Diabetic nephropathy	128	2012-06-15	36.85	Yes	Type II	No	Yes	No		No	Non-smoker	No	2013-11-20	Yes		65	155	27.1	132	75	439	2013-11-25	8.87
001	001-0827	Bourgogne - Franche Comté	Male	Inactive or disability	Vascular nephropathy	122.9	2008-09-15	53.59	No	Type not specified		No	No		No	Non-smoker	No	2013-11-25	Yes		108			137	73	145.1	2013-11-19	43.64	0.49	2013-05-23
001	001-0829	Bourgogne - Franche Comté	Male	Employed	Polycystic kidney disease and hereditary diseases	114	2008-08-11	63.02	No	Type not specified		Yes	No		Yes	Smoker	No	2014-09-08	Yes		97	180	29.9	120	80	514.2	2014-09-03	10.82
001	001-0836	Bourgogne - Franche Comté	Male	Inactive or disability	Vascular nephropathy	193.2	2010-06-10	32.27	Yes	Type II	No	Yes	No		Yes	Former smoker	No	2013-11-26	Yes		100	170	34.6	177	95	215.9	2013-12-03	28.13	0.42	2012-07-23
001	001-0839	Bourgogne - Franche Comté	Female	Inactive or disability	Other nephropathy	103	2009-06-15	48.09	No	Type not specified		No	No		Yes	Non-smoker	No	2013-11-27	Yes		55	158	22	170	80	131	2013-11-15	36.06	0.16	2013-11-15
001	001-0842	Bourgogne - Franche Comté	Female	Inactive or disability	Diabetic nephropathy	142.75	2013-09-23	32.82	Yes	Type II	Yes	No	No		Yes	Non-smoker	No	2013-11-27	Yes		93	150	41.3	130	80	127.62	2013-11-19	37.35
001	001-0843	Bourgogne - Franche Comté	Female	Inactive or disability	Mix nephropathy	84	2013-01-10	61.69	Yes	Type II	No	No	No		Yes	Non-smoker	No	2014-04-01	Yes		90	168	31.9	120	80	113	2014-04-01	43.69
001	001-0844	Bourgogne - Franche Comté	Male	Inactive or disability	Mix nephropathy	166.4	2009-10-15	38.23	Yes	Type II	Yes	Yes	No		Yes	Former smoker	No	2014-03-24	Yes		128	166	46.5	160	90	280	2014-03-17	20.66
001	001-0864	Bourgogne - Franche Comté	Female	Inactive or disability	Diabetic nephropathy	71	1995-12-30	82.55	Yes	Type I	Yes	Yes	No		Yes	Former smoker	No	2013-12-09	Yes		64			135	70	99	2013-12-04	52.46	0.2	2013-07-11
001	001-0865	Bourgogne - Franche Comté	Male	Student	Nephroangiosclerosis and hypertension	131	2013-10-16	54.14	No	Type not specified		Yes	No		Yes	Former smoker	No	2014-01-13	Yes		59	168	20.9	150	95	133	2013-12-10	53.2
001	001-0874	Bourgogne - Franche Comté	Male	Inactive or disability	Mix nephropathy	176	2010-09-15	36.28	Yes	Type II	No	No	No		Yes	Former smoker	No	2013-12-10	Yes		78	172	26.4	141	91	213	2013-12-05	28.84	0.74	2013-12-05
001	001-0891	Bourgogne - Franche Comté	Male	Inactive or disability	Vascular nephropathy	150	2012-10-15	43.77	Yes	Type II	No	No	No		No	Smoker	No	2013-12-16	Yes		83	175	27.1	140	90	210	2013-12-23	29.59	3.92	2013-12-23
001	001-0894	Bourgogne - Franche Comté	Male	Inactive or disability	Nephroangiosclerosis and hypertension	110	2011-12-15	60.74	No	Type not specified		No	No		Yes	Non-smoker	No	2013-12-17	Yes		68	176	22	140	85	130	2013-10-30	49.81	0.23	2013-10-30
001	001-0897	Bourgogne - Franche Comté	Female	Inactive or disability	Nephroangiosclerosis and hypertension	127.4	2013-05-02	38.49	Yes	Type I	Yes	No	No		Yes	Non-smoker	No	2013-12-18	Yes		86			140	80	101.8	2013-12-12	49.86	0.2	2013-12-12
001	001-0898	Bourgogne - Franche Comté	Male	Inactive or disability	Tubulo-interstitial nephropathy/Chronic pyelonephritis	76	2012-06-15	91.8	No	Type not specified		No	No		No	Former smoker	No	2014-03-20	Yes		66			120	70	172	2014-03-05	35.58	2.22	2013-12-28
001	001-0904	Bourgogne - Franche Comté	Male	Inactive or disability	Other nephropathy	121.4	2013-06-17	54.52	Yes	Type II	No	No	No		Yes	Non-smoker	No	2013-12-23	Yes		90	185	26.3	110	60	113	2013-12-11	59.22	0.12	2013-12-11
001	001-0905	Bourgogne - Franche Comté	Male	Inactive or disability		188.2	2013-06-05	31.99	No	Type not specified		No	No		Yes	Non-smoker	No	2013-12-23	Yes		55			140	80	224.4	2013-09-23	26.11	0.62	2013-08-20
001	001-0906	Bourgogne - Franche Comté	Female	Inactive or disability	Tubulo-interstitial nephropathy/Chronic pyelonephritis	96	2004-06-15	52.02	No	Type not specified		No	No		No	Non-smoker	No	2014-07-21	Yes		52	145	24.7	120	89	294	2014-07-22	13.95
001	001-0908	Bourgogne - Franche Comté	Male	Inactive or disability	Other nephropathy	107	2013-02-05	61.54	No	Type not specified		Yes	No		No	Non-smoker	Yes	2014-06-16	Yes		74	169	25.9	130	80	180	2014-06-02	33.68			0.09	2013-10-22
001	001-0909	Bourgogne - Franche Comté	Female	Inactive or disability	Diabetic nephropathy	115	2015-01-01	41.6	Yes	Type II	No	Yes	No		Yes	Non-smoker	No	2014-01-13	Yes		104	160	40.6			154	2013-10-10	29.84
001	001-0910	Bourgogne - Franche Comté	Female	Inactive or disability	Primary chronic glomerulonephritis	104	1995-12-12	50.97	Yes	Type II	No	No	No		Yes	Non-smoker	No	2014-01-13	Yes		48	157	19.5	130	80	111	2013-10-03	44.6	0.83	2013-06-05
001	001-0913	Bourgogne - Franche Comté	Male	Employed	Nephroangiosclerosis and hypertension	139	2013-06-15	48.28	No	Type not specified		Yes	No		Yes	Non-smoker	No	2014-11-20	Yes		96	185	28	130	80	130	2014-11-18	51.98	0.84	2014-11-18
001	001-0914	Bourgogne - Franche Comté	Female	Inactive or disability	Mix nephropathy	107	2010-02-25	45.66	Yes	Type II	Yes	Yes	No		Yes	Non-smoker	No	2014-01-15	Yes		89	165	32.7	140	70	121	2014-01-07	39.22	4.08	2014-01-07
001	001-0918	Bourgogne - Franche Comté	Male	Employed	Other nephropathy	146	2008-09-15	45.01	No	Type not specified		No	No		Yes	Former smoker	No	2014-01-16	Yes		86	175	28.1	150	90	285	2013-11-30	20.48	0.21	2011-12-15
001	001-0919	Bourgogne - Franche Comté	Male	Inactive or disability	Primary chronic glomerulonephritis	189.4	2013-09-26	33.02	Yes	Type II	Yes	Yes	No		Yes	Former smoker	No	2015-01-15	Yes		105			150	80	132	2015-01-08	49.79	0.73	2015-01-08
001	001-0925	Bourgogne - Franche Comté	Male	Inactive or disability	Mix nephropathy	110	2011-09-15	62.82	Yes	Type II	Yes	No	No		Yes	Former smoker	No	2014-01-22	Yes		110	182	33.2	170	97	215	2014-01-21	28.71			2.43	2013-09-03
001	001-0927	Bourgogne - Franche Comté	Male	Inactive or disability	Polycystic kidney disease and hereditary diseases	127	2001-02-05	52.54	No	Type not specified		No	No		Yes	Non-smoker	No	2014-07-20	Yes		72	172	24.3	145	90	276	2014-07-04	20.67			0.05	2008-03-25
001	001-0928	Bourgogne - Franche Comté	Female	Inactive or disability	Primary chronic glomerulonephritis				No	Type not specified		No	No		No	Non-smoker	No	2014-01-27	Yes					140	100	182.3	2013-10-22	24.75	0.36	2013-10-22
001	001-0929	Bourgogne - Franche Comté	Female	Inactive or disability	Polycystic kidney disease and hereditary diseases	103	2004-04-16	50.28	No	Type not specified		Yes	No		Yes	Non-smoker	No	2014-01-27	Yes		73	162	27.8	161	95	200	2014-01-21	22.67	0.82	2014-01-21
001	001-0930	Bourgogne - Franche Comté	Male	Inactive or disability	Polycystic kidney disease and hereditary diseases	80.5	2007-03-13	90.68	No	Type not specified		No	No		Yes	Non-smoker	No	2014-01-27	Yes		90	181	27.5	130	80	156.6	2014-01-28	41.12	0.82	2013-10-18
001	001-0938	Bourgogne - Franche Comté	Male	Inactive or disability	Tubulo-interstitial nephropathy/Chronic pyelonephritis	115.3	2013-10-17	59.3	No	Type not specified		Yes	No		No	Non-smoker	No	2014-09-25	Yes		88	172	29.7	150	100	152	2014-09-10	42.97			0.05	2014-09-10
001	001-0939	Bourgogne - Franche Comté	Male	Inactive or disability	Other nephropathy	129	2006-01-17	51.28	No	Type not specified		No	No		Yes	Non-smoker	No	2015-01-26	Yes		86	179	26.8	120	60	145.1	2015-01-23	43.64			0.1	2013-01-15
001	001-0941	Bourgogne - Franche Comté	Male	Employed	Vascular nephropathy	130.1	1998-12-04	54.81	No	Type not specified		Yes	No		No	Non-smoker	No	2014-02-03	Yes		69	170	23.9	107	68	138.9	2012-04-10	48.15
001	001-0943	Bourgogne - Franche Comté	Male	Inactive or disability	Nephroangiosclerosis and hypertension	141	2000-03-02	47.33	Yes	Type II	Yes	Yes	No		Yes	Non-smoker	No	2014-02-03	Yes		90	171	30.8	130	60	294	2014-03-11	19.42	0.32	2013-01-24
001	001-0947	Bourgogne - Franche Comté	Female	Employed	Other nephropathy	119.5	2011-03-14	43.59	No	Type not specified		No	No		Yes	Non-smoker	Yes	2012-07-31	Yes		90	162	34.3	130	90	107.1	2012-06-06	49.27	0.32	2012-06-04
001	001-0948	Bourgogne - Franche Comté	Female	Inactive or disability	Diabetic nephropathy	84	2012-09-29	61.35	Yes	Type II	Yes	No	No		Yes	Non-smoker	No	2015-05-15	Yes		90	154	37.9	127	68	135	2015-05-09	35.19	0.15	2015-05-09
001	001-0955	Bourgogne - Franche Comté	Male	Inactive or disability	Other nephropathy	122	2010-09-15	53.31	No	Type not specified		No	No		Yes	Former smoker	Yes	2014-02-10	Yes		90	176	29.1	130	60	114	2014-02-01	57.05	0.23	2014-02-01
001	001-0963	Bourgogne - Franche Comté	Female	Inactive or disability	Nephroangiosclerosis and hypertension	137.5	2013-10-03	34.84	No	Type not specified		Yes	No		Yes	Non-smoker	No	2015-04-16	Yes		99	170	34.3	130	80	128.3	2015-04-09	37.52			0.16	2015-04-16
001	001-0966	Bourgogne - Franche Comté	Male	Inactive or disability	Other nephropathy	132	2008-10-15	48.42	No	Type not specified		Yes	Yes		No	Former smoker	No	2014-06-16	Yes		85	176	27.4	100	60	204	2014-06-05	28.86	0.09	2014-02-10
001	001-0975	Bourgogne - Franche Comté	Female	Inactive or disability	Nephroangiosclerosis and hypertension	171	2008-12-15	26	No	Type not specified		Yes	No		Yes	Non-smoker	No	2014-02-18	Yes		79	159	31.2	137	67	218	2014-02-07	19.39
001	001-0985	Bourgogne - Franche Comté	Male	Inactive or disability	Vascular nephropathy	177	2013-10-15	35.18	No	Type not specified		Yes	No		Yes	Former smoker	No	2015-02-12	Yes		85	175	27.8	130	80	225	2015-02-04	26.52	2.38	2015-02-04
001	001-0993	Bourgogne - Franche Comté	Male	Student	Primary chronic glomerulonephritis	325	2013-05-15	19.23	No	Type not specified		No	No		No	Non-smoker	No	2014-03-06	Yes		83	167	29.8	130	80	385	2014-03-03	15.74	0.48	2014-01-08
001	001-0994	Bourgogne - Franche Comté	Male	Inactive or disability	Nephroangiosclerosis and hypertension	148	1998-08-07	41.9	No	Type not specified		No	No		Yes	Former smoker	No	2014-03-06	Yes		84	170	29.1	190	90	403.6	2013-12-16	12.73	0.35	1997-09-01
001	001-0995	Bourgogne - Franche Comté	Female	Employed	Other nephropathy	420	2013-12-27	12.72	No	Type not specified		No	No		No	Smoker	No	2014-03-10	Yes		43.5	160	17	130	80	375.4	2014-03-10	14.33			1.64	2014-01-17
001	001-0997	Bourgogne - Franche Comté	Male	Inactive or disability	Nephroangiosclerosis and hypertension	144	1999-10-19	45.73	No	Type not specified		Yes	No		Yes	Non-smoker	No	2014-03-10	Yes		94	170	32.5	140	80	184.1	2014-03-04	32.98	0.49	2012-02-16
001	001-1006	Bourgogne - Franche Comté	Female	Inactive or disability	Tubulo-interstitial nephropathy/Chronic pyelonephritis	78	2004-11-25	65.93	No	Type not specified		Yes	No		No	Former smoker	No	2015-02-16	Yes		57	164	21.2	152	72	146	2015-02-09	31.14
001	001-1015	Bourgogne - Franche Comté	Male	Inactive or disability	Primary chronic glomerulonephritis	87.62	2012-11-26	81.95	No	Type not specified		Yes	No		No	Non-smoker	No	2014-03-25	Yes		81	168	28.7	145	95	118.6	2014-01-31	57.4			0.07	2014-01-31
001	001-1024	Bourgogne - Franche Comté	Male	Inactive or disability	Other nephropathy	669	2014-03-03	7.48	No	Type not specified		No	No		No	Former smoker	No	2014-04-07	Yes		57	158	22.8	130	80	487	2014-04-08	10.79	8.79	2014-03-08
001	001-1038	Bourgogne - Franche Comté	Male	Inactive or disability	Mix nephropathy	121.2	2011-06-30	55.8	Yes	Type II	No	No	No		Yes	Non-smoker	No	2014-04-14	Yes		85	166	30.8	130	60	145.1	2014-04-09	44.91	3.64	2014-04-09
001	001-1039	Bourgogne - Franche Comté	Male	Inactive or disability	Primary chronic glomerulonephritis	304.6	2008-01-15	19.27	No	Type not specified		No	No		Yes	Non-smoker	Yes	2014-04-14	Yes		55	160	21.5	106	65	323	2014-04-09	17.67
001	001-1040	Bourgogne - Franche Comté	Female	Inactive or disability	Nephroangiosclerosis and hypertension				No	Type not specified		Yes	No		Yes	Non-smoker	No	2014-04-14	Yes		50	172	16.9	130	80	247	2014-04-07	16.97
001	001-1044	Bourgogne - Franche Comté	Male	Inactive or disability	Nephroangiosclerosis and hypertension	151.3	2005-04-15	42.79	No	Type not specified		Yes	No		Yes	Former smoker	No	2015-03-31	Yes		67	160	26.2	129	69	122.1	2014-10-21	53.4			0.07	2014-10-21
001	001-1045	Bourgogne - Franche Comté	Male	Inactive or disability	Nephroangiosclerosis and hypertension	173	2012-02-27	36.12	No	Type not specified		No	No		Yes	Former smoker	No	2014-04-17	Yes		97	186	28	120	80	161	2014-03-28	39.02	0	2014-04-17
001	001-1052	Bourgogne - Franche Comté	Male	Inactive or disability	Mix nephropathy	226	2010-09-04	25.83	Yes	Type II	No	Yes	No		Yes	Former smoker	No	2014-04-29	Yes		80	169	28	119	74	179.7	2014-04-01	33.33			0.07	2014-04-01
001	001-1053	Bourgogne - Franche Comté	Male	Student	Nephroangiosclerosis and hypertension	136	2011-01-22	50.99	No	Type not specified		No	No		Yes	Smoker	No	2014-01-14	Yes		56			118	74	247	2014-01-07	25.32			0.63	2013-10-31
001	001-1059	Bourgogne - Franche Comté	Male	Inactive or disability	Primary chronic glomerulonephritis	700	2009-11-02	7.33	No	Type not specified		No	No		No	Former smoker	No	2014-05-06	Yes			163		150	85	274	2014-05-06	21.31	0.72	2012-04-04
001	001-1065	Bourgogne - Franche Comté	Female	Inactive or disability	Nephroangiosclerosis and hypertension	109	2013-07-31	44.14	No	Type not specified		Yes	No		Yes	Non-smoker	No	2014-05-13	Yes		90	170	31.1	180	70	145	2014-04-28	31.68
001	001-1067	Bourgogne - Franche Comté	Male	Inactive or disability	Mix nephropathy	100	1998-06-15	72.43	Yes	Type II	No	No	No		Yes	Smoker	No	2014-05-15	Yes		79			120	80	152	2014-03-10	42.31			0.13	2012-11-02
001	001-1081	Bourgogne - Franche Comté	Female	Student	Other nephropathy	82	2010-06-15	66.81	Yes	Type II	Yes	No	No		Yes	Smoker	No	2014-05-26	Yes		82			128	62	104	2014-05-26	50.06	1.04	2011-01-17
001	001-1083	Bourgogne - Franche Comté	Male	Inactive or disability	Vascular nephropathy	90.23	1995-04-07	81.55	Yes	Type I	No	No	No		Yes	Former smoker	No	2014-05-27	Yes		90	175	29.4	155	80	178	2014-05-23	34.95	5.69	2014-05-23
001	001-1088	Bourgogne - Franche Comté	Male	Inactive or disability	Nephroangiosclerosis and hypertension	158	2013-12-15	38.95	No	Type not specified		Yes	No		Yes	Non-smoker	No	2015-01-20	Yes		70			146	71	127.4	2014-10-07	49.81	0.07	2014-10-07
001	001-1097	Bourgogne - Franche Comté	Female	Unemployed	Vascular nephropathy	78	1991-05-03	82.4	No	Type not specified		No	No		Yes	Smoker	No	2013-10-02	Yes		80	154	33.7	143	102	114	2013-09-17	46.96	0.77	2013-09-17
001	001-1099	Bourgogne - Franche Comté	Male	Inactive or disability	Polycystic kidney disease and hereditary diseases	116	2009-02-24	59.08	No	Type not specified		Yes	No		Yes	Former smoker	No	2014-11-06	Yes		80	165	29.4	140	80	173	2014-11-06	36.66	0.18	2013-12-24
001	001-1103	Bourgogne - Franche Comté	Female	Inactive or disability	Polycystic kidney disease and hereditary diseases	175	2014-01-14	26.23	No	Type not specified		Yes	Yes		Yes	Non-smoker	No	2014-06-10	Yes		84	150	37.3	145	64	269	2014-06-13	15.97	0.23	2014-05-09
001	001-1112	Bourgogne - Franche Comté	Female	Inactive or disability	Vascular nephropathy	84	2014-01-15	60.37	Yes	Type II	Yes	Yes	No		Yes	Non-smoker	No	2014-06-17	Yes		52	155	21.6	150	65	411	2014-06-16	9.66	1.84	2014-06-17
001	001-1120	Bourgogne - Franche Comté	Female	Inactive or disability	Tubulo-interstitial nephropathy/Chronic pyelonephritis	79	2008-06-15	68.29	No	Type not specified		Yes	No		No	Non-smoker	No	2014-06-23	Yes		62	155	25.8	120	70	117	2014-06-19	42.59
001	001-1126	Bourgogne - Franche Comté	Male	Employed	Vascular nephropathy	132	2011-03-15	52.17	No	Type not specified		No	No		No	Non-smoker	No	2013-06-24	Yes		78	167	28	126	85	152.2	2013-06-20	43.94	2.46	2013-06-18	1.12	2013-02-04
001	001-1130	Bourgogne - Franche Comté	Male	Inactive or disability	Other nephropathy	102	2013-08-16	65.37	No	Type not specified		No	No		Yes	Non-smoker	Yes	2014-07-01	Yes		79			180	88	163	2014-06-23	37.96	0.36	2014-06-23
001	001-1131	Bourgogne - Franche Comté	Male	Inactive or disability	Mix nephropathy	127	2009-02-15	51.75	Yes	Type II	No	No	No		Yes	Former smoker	Yes	2014-07-01	Yes		87			147	77	166	2014-07-03	37.46	0.5	2014-07-03
001	001-1132	Nouvelle Aquitaine	Male	Inactive or disability	Other nephropathy	115	1992-06-15	63.77	No	Type not specified		Yes	No		Yes	Former smoker	No	2015-01-08	Yes		77			130	80	144.6	2014-12-19	45.09	0.19	2014-12-19
001	001-1135	Bourgogne - Franche Comté	Female	Inactive or disability	Nephroangiosclerosis and hypertension	125	2013-11-12	38.56	Yes	Type II	Yes	No	No		Yes	Non-smoker	No	2014-04-08	Yes		59	165	21.7	147	80	201	2014-04-05	22.23	2.1	2014-02-08
001	001-1141	Bourgogne - Franche Comté	Male	Inactive or disability	Unknown	141	2013-09-25	43.79	No	Type not specified		Yes	No		No	Non-smoker	Yes	2014-07-15	Yes		67	167	24	147	76	128	2014-07-18	48.84
001	001-1142	Bourgogne - Franche Comté	Male	Inactive or disability	Nephroangiosclerosis and hypertension	129.05	2012-04-15	52.42	Yes	Type II	No	No	No		Yes	Smoker	No	2014-07-16	Yes		73			125	78	115	2014-07-09	59.48	0.01	2014-07-09
001	001-1143	Bourgogne - Franche Comté	Male	Inactive or disability	Vascular nephropathy	100	2008-04-15	70.36	No	Type not specified		No	No		No	Former smoker	No	2014-07-16	Yes		83.5	182	25.2	140	100	116	2014-07-16	58.14	0.15	2013-10-25
001	001-1145	Nouvelle Aquitaine	Male	Inactive or disability	Mix nephropathy	50	2010-06-15	154.04	Yes	Type I	Yes	Yes	Yes		Yes	Non-smoker	No	2015-01-12	Yes		91	179	28.4	140	80	150	2015-01-12	42.71
001	001-1154	Bourgogne - Franche Comté	Female	Inactive or disability	Tubulo-interstitial nephropathy/Chronic pyelonephritis	140.73	2000-12-15	37.14	Yes	Type II	No	No	No		Yes	Non-smoker	No	2014-07-28	Yes		77.2	167	27.7	163	93	307	2014-07-22	14.31
001	001-1155	Bourgogne - Franche Comté	Male	Inactive or disability	Other nephropathy	294	2002-06-15	19.42	No	Type not specified		No	No		No	Former smoker	No	2014-11-28	Yes		81	175	26.4	170	90	440	2014-11-03	11.83	2.06	2014-11-03
001	001-1159	Bourgogne - Franche Comté	Female	Inactive or disability	Diabetic nephropathy	130	2012-06-15	36.86	Yes	Type II	Yes	No	No		Yes	Former smoker	No	2014-09-09	Yes		123	156	50.5	130	59	195	2014-08-22	22.96
001	001-1160	Bourgogne - Franche Comté	Male	Inactive or disability	Tubulo-interstitial nephropathy/Chronic pyelonephritis	152	2013-09-30	43.11	No	Type not specified		No	No		No	Non-smoker	No	2015-07-08	Yes		115	173	38.4	120	80	177	2014-08-01	36.04			0.07	2014-08-01
001	001-1167	Bourgogne - Franche Comté	Male	Inactive or disability	Mix nephropathy	167	2013-10-15	37.41	Yes	Type II	No	Yes	No		Yes	Non-smoker	Yes	2014-08-22	Yes		72	163	27.1	120	80	160	2014-08-14	39.2
001	001-1168	Bourgogne - Franche Comté	Female	Inactive or disability	Vascular nephropathy	48	2014-02-10	116.7	No	Type not specified		No	No		No	Former smoker	Yes	2015-06-01	Yes		64	162	24.4	120	80	97.2	2015-06-01	51.55			14.92	2015-05-22
001	001-1169	Bourgogne - Franche Comté	Male	Inactive or disability	Other nephropathy	133.1	2009-08-24	48.08	No	Type not specified		No	No		Yes	Non-smoker	No	2014-09-01	Yes		79	177	25.2	130	70	178.8	2014-03-27	33.77
001	001-1170	Bourgogne - Franche Comté	Male	Inactive or disability	Polycystic kidney disease and hereditary diseases	116.9	2014-03-07	58.95	No	Type not specified		No	No		No	Non-smoker	No	2014-09-01	Yes		100	186	28.9	127	89	116	2014-09-05	59.48
001	001-1174	Bourgogne - Franche Comté	Male	Employed	Polycystic kidney disease and hereditary diseases	146	2009-10-15	49.88	No	Type not specified		No	No		Yes	Smoker	No	2014-09-10	Yes		71	172	24	165	118	235.85	2014-08-28	27.97	1.03	2014-08-28
001	001-1181	Bourgogne - Franche Comté	Male	Inactive or disability	Mix nephropathy	216	2004-08-23	29.23	Yes	Type II	Yes	Yes	No		Yes	Non-smoker	No	2014-09-22	Yes		76	184	22.4	130	80	202	2014-09-17	30.56	0.22	2014-09-17
001	001-1185	Bourgogne - Franche Comté	Male	Inactive or disability	Mix nephropathy				Yes	Type I	Yes	Yes	Yes	I	Yes	Non-smoker	No	2014-09-24	Yes		71	187	20.3	180	80	308	2014-09-20	18.03	7.68	2014-09-20
001	001-1186	Bourgogne - Franche Comté	Female	Inactive or disability	Diabetic nephropathy	156	2012-06-15	29.78	Yes	Type II	Yes	No	No		Yes	Non-smoker	No	2014-09-24	Yes		102.8	162	39.2	150	80	184.08	2014-09-15	24.48
001	001-1187	Bourgogne - Franche Comté	Male	Inactive or disability	Mix nephropathy	102.66	2000-02-08	66.95	Yes	Type II	No	Yes	No		Yes	Former smoker	Yes	2014-09-24	Yes		105	186	30.4	141	89	135.4	2014-07-04	46.78
001	001-1190	Bourgogne - Franche Comté	Female	Inactive or disability	Mix nephropathy	250	2013-06-15	17.84	Yes	Type II	Yes	Yes	Yes		Yes	Non-smoker	No	2014-09-29	Yes		107	165	39.3	120	80	195.6	2014-10-20	23.61	26	2014-07-02
001	001-1197	Bourgogne - Franche Comté	Male	Inactive or disability	Nephroangiosclerosis and hypertension	71	2012-12-15	97.8	No	Type not specified		No	No		Yes	Former smoker	Yes	2014-10-01	Yes		72	174	23.8	131	72	112.7	2014-10-07	57.1	0.31	2014-08-11
001	001-1199	Bourgogne - Franche Comté	Male	Inactive or disability	Other nephropathy	100	2013-05-15	68.39	Yes	Type II	Yes	No	No		No	Non-smoker	Yes	2014-10-02	Yes		68	170	23.5	160	80	159.3	2014-09-23	39.84			0.18	2014-04-13
001	001-1200	Bourgogne - Franche Comté	Female	Employed	Vascular nephropathy	111	2014-05-15	50.25	No	Type not specified		No	No		Yes	Smoker	No	2014-12-08	Yes		95	170	32.9	130	80	113	2014-12-01	49.23	1.54	2014-08-19
001	001-1206	Bourgogne - Franche Comté	Male	Inactive or disability	Other nephropathy	96	2009-09-15	70.29	No	Type not specified		Yes	Yes	III	Yes	Non-smoker	No	2014-10-08	Yes		67	175	21.9	98	73	168	2014-10-20	36.38
001	001-1225	Bourgogne - Franche Comté	Male	Student	Mix nephropathy	185	2009-11-02	35.61	Yes	Type I	Yes	Yes	Yes		Yes	Former smoker	No	2014-10-16	Yes		114	172	38.5	140	80	140.7	2014-10-13	47.94	0.08	2014-09-17
001	001-1229	Bourgogne - Franche Comté	Male	Employed	Nephroangiosclerosis and hypertension	110	2009-06-15	67.12	No	Type not specified		No	No		Yes	Non-smoker	No	2014-11-27	Yes		81	196	21.1	134	100	137.2	2014-11-14	50.89			0.07	2014-11-14
001	001-1233	Bourgogne - Franche Comté	Female	Inactive or disability	Vascular nephropathy	82	2009-06-15	65.2	No	Type not specified		Yes	No		Yes	Former smoker	No	2014-12-03	Yes		86			133	86	135	2014-12-01	36.1
001	001-1235	Bourgogne - Franche Comté	Male	Inactive or disability	Other nephropathy	200	2014-07-15	29.98	No	Type not specified		Yes	No		Yes	Former smoker	No	2014-12-09	Yes		89	188	25.2	140	85	203.6	2014-11-28	29.37	0.28	2014-09-12
001	001-1236	Bourgogne - Franche Comté	Female	Inactive or disability	Other nephropathy	127	2009-03-03	39.49	No	Type not specified		Yes	Yes		No	Non-smoker	No	2015-04-22	Yes		71			85	52	122.1	2015-04-20	40.54			0.07	2014-11-19
001	001-1239	Bourgogne - Franche Comté	Female	Inactive or disability	Nephroangiosclerosis and hypertension	128	2013-11-15	36.76	No	Type not specified		Yes	No		Yes	Non-smoker	No	2014-12-03	Yes		73.2	160	28.6	143	51	172	2014-11-27	26.08	0	2014-09-24
001	001-1242	Bourgogne - Franche Comté	Male	Inactive or disability	Nephroangiosclerosis and hypertension	116.8	2013-04-15	55.91	No	Type not specified		Yes	No		Yes	Non-smoker	No	2014-12-10	Yes		78			134	79	138	2014-11-05	46
001	001-1245	Bourgogne - Franche Comté	Female	Inactive or disability	Vascular nephropathy	97	2012-06-15	54.07	No	Type not specified		No	No		Yes	Non-smoker	No	2015-02-18	Yes		75	156	30.8	140	80	346.9	2015-02-17	12.3	11.01	2015-02-18
001	001-1246	Bourgogne - Franche Comté	Female	Inactive or disability	Nephroangiosclerosis and hypertension	150	2014-01-30	31.69	No	Type not specified		Yes	No		Yes	Non-smoker	No	2014-12-11	Yes		83	165	30.5	140	70	165	2014-12-08	28.39			0.05	2014-12-08
001	001-1248	Bourgogne - Franche Comté	Female	Inactive or disability	Primary chronic glomerulonephritis	100	2004-02-16	52.03	No	Type not specified		No	No		No	Non-smoker	No	2015-01-19	Yes		53	160	20.7	120	76	122	2014-06-15	40.11	0	2014-06-15
001	001-1249	Bourgogne - Franche Comté	Female	Inactive or disability	Vascular nephropathy	150	2014-01-15	30.54	No	Type not specified		No	No		No	Non-smoker	No	2015-01-21	Yes		62	160	24.2	155	90	257.5	2014-12-13	16.37	0.15	2014-10-08
001	001-1251	Bourgogne - Franche Comté	Female	Employed	Vascular nephropathy	104	2013-06-15	55.35	No	Type not specified		No	No		No	Non-smoker	No	2015-01-22	Yes		71	160	27.7	120	80	119	2015-01-23	46.86	2.12	2015-01-03
001	001-1253	Bourgogne - Franche Comté	Female	Inactive or disability	Tubulo-interstitial nephropathy/Chronic pyelonephritis	118	2013-10-15	41	No	Type not specified		No	No		Yes	Former smoker	No	2015-01-28	Yes		77	161	29.7	170	90	123	2015-01-08	38.88	0.97	2015-01-08
001	001-1260	Bourgogne - Franche Comté	Male	Inactive or disability	Other nephropathy	104.43	2009-08-25	64.31	No	Type not specified		Yes	No		Yes	Smoker	No	2015-02-16	Yes		83	173	27.7	140	72	194.7	2015-02-09	30.84	4.43	2014-12-30
001	001-1261	Bourgogne - Franche Comté	Male	Inactive or disability	Nephroangiosclerosis and hypertension	115.8	2004-08-17	61.39	No	Type not specified		Yes	No		Yes	Non-smoker	No	2015-02-16	Yes		85			160	109	116	2015-02-17	58.89	0.26	2015-02-17
001	001-1262	Bourgogne - Franche Comté	Female	Inactive or disability	Other nephropathy	85	2011-08-16	63.19	No	Type not specified		No	No		Yes	Non-smoker	Yes	2015-02-16	Yes		53.5	165	19.7	160	100	88.5	2013-12-23	59.91			0.17	2013-01-30
001	001-1264	Bourgogne - Franche Comté	Male	Inactive or disability	Nephroangiosclerosis and hypertension	172	2009-05-15	37.38	Yes	Type II	No	Yes	No		Yes	Smoker	No	2015-02-18	Yes		82	170	28.4	110	69	228	2015-02-18	26.5			1.1	2013-10-22
001	001-1267	Bourgogne - Franche Comté	Male	Inactive or disability	Other nephropathy	92	2013-12-05	85.93	No	Type not specified		No	No		Yes	Smoker	No	2015-02-19	Yes		114	184	33.7	150	100	129	2015-02-09	57.54	0.15	2015-02-09
001	001-1268	Bourgogne - Franche Comté	Male	Inactive or disability	Primary chronic glomerulonephritis	96	2014-07-15	73.02	No	Type not specified		Yes	No		Yes	Former smoker	No	2015-02-19	Yes		71	160	27.7	130	80	123	2015-02-05	54.68	0.63	2015-02-05
001	001-1271	Bourgogne - Franche Comté	Male	Inactive or disability	Primary chronic glomerulonephritis	90	2011-06-15	77.93	No	Type not specified		No	No		Yes	Non-smoker	No	2015-02-24	Yes		68	164	25.3	160	112	137.2	2015-01-13	47.34
001	001-1272	Bourgogne - Franche Comté	Female	Inactive or disability	Nephroangiosclerosis and hypertension	100	2008-06-15	50.03	No	Type not specified		No	No		Yes	Non-smoker	No	2015-02-25	Yes		69			160	80	112	2015-02-03	43.1	0.08	2014-09-04
001	001-1275	Bourgogne - Franche Comté	Female	Student	Diabetic nephropathy	72	2000-04-15	84.6	Yes	Type I	No	No	No		No	Non-smoker	No	2015-02-25	Yes		55	160	21.5	135	72	111.1	2014-12-10	47.98	0.4	2014-12-11
001	001-1276	Bourgogne - Franche Comté	Female	Inactive or disability	Nephroangiosclerosis and hypertension	178	2007-06-15	25.65	No	Type not specified		No	No		Yes	Non-smoker	No	2015-02-25	Yes		85			170	100	200	2015-01-16	21.96			0.9	2014-01-07
001	001-1280	Bourgogne - Franche Comté	Male	Inactive or disability	Mix nephropathy	110.6	2011-09-09	61.82	Yes	Type II	Yes	Yes	Yes	I	Yes	Former smoker	No	2015-03-03	Yes		90	173	30.1	150	81	138	2014-11-15	47.44	1	2014-11-15
001	001-1281	Bourgogne - Franche Comté	Male	Inactive or disability	Nephroangiosclerosis and hypertension	136	2013-09-17	48.25	Yes	Type II	No	Yes	No		Yes	Non-smoker	No	2015-03-04	Yes		74			104	68	134	2015-02-26	48.79			0.82	2015-02-26
001	001-1283	Bourgogne - Franche Comté	Male	Inactive or disability	Nephroangiosclerosis and hypertension	137	2013-02-15	45.8	No	Type not specified		Yes	No		Yes	Non-smoker	No	2015-06-11	Yes		67	163	25.2	120	60	158.4	2015-05-07	38.55			0.07	2015-05-09
001	001-1287	Bourgogne - Franche Comté	Male	Inactive or disability	Nephroangiosclerosis and hypertension	124.8	2013-03-25	51.93	No	Type not specified		No	No		Yes	Former smoker	No	2015-03-10	Yes					178	110	127	2015-03-10	50.63	0.05	2013-04-12
001	001-1288	Bourgogne - Franche Comté	Female	Inactive or disability	Mix nephropathy	172	2008-12-15	26.4	Yes	Type II	Yes	Yes	No		Yes	Non-smoker	No	2015-03-10	Yes		73	160	28.5	170	77	194	2014-12-23	22.64
001	001-1296	Bourgogne - Franche Comté	Male	Employed	Vascular nephropathy	151.33	2010-11-15	48.66	No	Type not specified		No	No		No	Non-smoker	No	2014-03-31	Yes		83	179	25.9	117	80	190.3	2014-04-12	36.54	0.27	2013-11-12
001	001-1299	Bourgogne - Franche Comté	Male	Inactive or disability	Other nephropathy	107	2013-09-15	62.19	No	Type not specified		No	No		Yes	Former smoker	Yes	2014-12-17	Yes		65	170	22.5	123	80	170	2014-11-29	36.35	0.28	2014-11-29
001	001-1301	Bourgogne - Franche Comté	Male	Inactive or disability	Vascular nephropathy	115	2002-11-05	58.37	No	Type not specified		Yes	No		Yes	Non-smoker	Yes	2014-09-01	Yes		63.5	182	19.2	125	85	115	2014-08-22	56.48	0.07	2014-08-22
001	001-1304	Bourgogne - Franche Comté	Male	Inactive or disability	Nephroangiosclerosis and hypertension	123	2000-01-03	54.18	Yes	Type II	No	No	No		Yes	Non-smoker	No	2015-03-30	Yes		73	168	25.9	140	80	205	2015-03-24	28.84	0.18	2014-09-23
001	001-1307	Bourgogne - Franche Comté	Female	Inactive or disability	Diabetic nephropathy	137	2013-12-15	35.39	Yes	Type I	Yes	Yes	No		Yes	Non-smoker	No	2015-04-02	Yes		84.75	162	32.3	120	80	107	2015-02-26	46.8
001	001-1308	Bourgogne - Franche Comté	Male	Employed	Mix nephropathy	117.4	2011-06-22	59.08	Yes	Type II	Yes	No	No		Yes	Non-smoker	No	2015-04-07	Yes		70	171	23.9	137	85	117	2014-10-30	58.7
001	001-1324	Bourgogne - Franche Comté	Female	Inactive or disability	Polycystic kidney disease and hereditary diseases	88.75	1975-10-23	66.84	No	Type not specified		Yes	No		Yes	Non-smoker	No	2015-04-20	Yes		59	165	21.7	130	80	103	2015-04-15	48.22	0.11	2009-05-07
001	001-1329	Bourgogne - Franche Comté	Male	Inactive or disability	Vascular nephropathy	114	2011-06-15	57.05	No	Type not specified		Yes	No		Yes	Former smoker	No	2015-04-22	Yes		90	174	29.7	130	80	190.3	2015-04-14	31.27	0.87	2015-04-14
001	001-1334	Bourgogne - Franche Comté	Female	Unemployed	Polycystic kidney disease and hereditary diseases	105	2011-06-15	53.58	No	Type not specified		No	No		Yes	Smoker	No	2015-04-30	Yes		103	169	36.1	150	80	179	2015-05-18	28.4	0	2013-07-17
001	001-1347	Bourgogne - Franche Comté	Female	Employed	Polycystic kidney disease and hereditary diseases	66.4	1996-04-30	95.13	No	Type not specified		No	No		Yes	Non-smoker	No	2015-05-21	Yes		84	171	28.7	148	99	102	2015-05-21	52.74			0.39	2014-05-22
001	001-1351	Bourgogne - Franche Comté	Male	Inactive or disability	Mix nephropathy	173	2014-11-01	36.66	Yes	Type II	No	Yes	No		Yes	Former smoker	No	2015-05-28	Yes		83	160	32.4	130	80	199	2015-05-28	31.1			3.42	2015-05-28
001	001-1353	Bourgogne - Franche Comté	Male	Inactive or disability	Primary chronic glomerulonephritis	107	2010-02-22	62.71	No	Type not specified		No	No		Yes	Non-smoker	No	2015-06-01	Yes		76	171	26	133	66	135	2015-06-02	47.3			0.05	2014-11-06
001	001-1358	Bourgogne - Franche Comté	Female	Inactive or disability	Nephroangiosclerosis and hypertension	108	2014-05-14	44.72	No	Type not specified		No	No		Yes	Former smoker	Yes	2014-12-16	Yes		67			147	81	126.7	2014-12-16	37.2	0	2014-11-17
001	001-1361	Bourgogne - Franche Comté	Female	Student	Tubulo-interstitial nephropathy/Chronic pyelonephritis	95.8	2014-05-19	56.25	No	Type not specified		No	No		No	Non-smoker	No	2014-12-22	No	Doctor refusal
001	001-1366	Bourgogne - Franche Comté	Female	Inactive or disability	Tubulo-interstitial nephropathy/Chronic pyelonephritis	269	2015-05-12	15.45	Yes	Type II	Yes	Yes	No		Yes	Non-smoker	No	2015-06-17	Yes		87	163	32.7	130	80	270	2015-06-15	15.39
001	001-1370	Bourgogne - Franche Comté	Male	Inactive or disability	Nephroangiosclerosis and hypertension	76	2012-06-15	95.01	No	Type not specified		No	No		Yes	Non-smoker	No	2015-06-18	Yes		86	178	27.1	120	80	124.8	2015-06-17	53.12
001	001-1373	Bourgogne - Franche Comté	Female	Employed	Polycystic kidney disease and hereditary diseases	88	2011-05-20	63.31	No	Type not specified		No	No		Yes	Non-smoker	No	2015-06-29	Yes		50	169	17.5	130	90	163	2015-04-02	30.58
001	001-1378	Bourgogne - Franche Comté	Female	Inactive or disability	Mix nephropathy	90	2013-02-15	58.19	Yes	Type II	No	No	No		Yes	Non-smoker	Yes	2015-07-02	Yes		80	160	31.3	120	80	124	2014-07-31	40.07
001	001-1385	Bourgogne - Franche Comté	Male	Inactive or disability	Mix nephropathy	165	2014-12-15	38.84	Yes	Type II	Yes	Yes	Yes	II-III	No	Non-smoker	No	2015-07-10	Yes		95	175	31	132	86	173	2015-07-09	36.66	0.22	2015-07-09
001	001-1387	Bourgogne - Franche Comté	Male	Inactive or disability	Other nephropathy	83	2012-03-15	83.6	No	Type not specified		No	No		Yes	Former smoker	Yes	2015-05-28	Yes		97			140	80	155.8	2015-05-22	40.09			0.07	2015-05-22
001	001-1390	Bourgogne - Franche Comté	Female	Inactive or disability	Nephroangiosclerosis and hypertension	110.6	2005-06-15	44.06	No	Type not specified		Yes	No		Yes	Non-smoker	No	2015-07-21	Yes		74			130	70	123.7	2015-05-28	37.79	0.2	2015-07-15
001	001-1392	Bourgogne - Franche Comté	Male	Inactive or disability	Tubulo-interstitial nephropathy/Chronic pyelonephritis	245	2013-12-18	25.19	No	Type not specified		No	No		No	Non-smoker	No	2015-07-24	Yes		80	185	23.4	139	100	181	2015-07-15	35.48
001	001-1393	Bourgogne - Franche Comté	Female	Inactive or disability	Mix nephropathy	178	2014-10-30	25.65	Yes	Type II	No	No	No		No	Non-smoker	Yes	2015-07-24	Yes		95	170	32.9	130	70	118	2015-08-04	41.11	0.07	2015-08-04
001	001-1399	Bourgogne - Franche Comté	Male	Inactive or disability	Nephroangiosclerosis and hypertension	179.1	2015-04-28	33.22	No	Type not specified		No	No		Yes	Non-smoker	No	2015-07-28	Yes		78	165	28.7	130	80	179.7	2015-07-21	33.1
001	001-1403	Bourgogne - Franche Comté	Male	Inactive or disability	Mix nephropathy	121	2007-06-15	55.55	Yes	Type II	No	Yes	No		Yes	Former smoker	Yes	2015-08-05	Yes		94	168	33.3	105	58	191	2015-08-03	32.04	0.12	2015-08-05
001	001-1408	Bourgogne - Franche Comté	Male	Inactive or disability	Diabetic nephropathy	180	2013-02-15	35.7	Yes	Type II	Yes	No	No		Yes	Former smoker	No	2015-05-29	Yes		110	175	35.9	150	60	271	2015-05-12	22.12	3.65	2015-05-27
001	001-1412	Bourgogne - Franche Comté	Male	Inactive or disability	Mix nephropathy	118.1	2013-07-23	56.78	Yes	Type II	Yes	No	No		Yes	Non-smoker	No	2014-11-06	Yes		110	183	32.8	140	80	121	2014-11-03	55.05	0.14	2014-11-03
001	001-1414	Bourgogne - Franche Comté	Female	Inactive or disability	Mix nephropathy	68	2014-11-15	80.41	No	Type not specified		No	No		Yes	Former smoker	Yes	2015-08-13	Yes		55	162	21	110	80	103	2015-08-05	49.64			0.15	2015-05-13
001	001-1423	Bourgogne - Franche Comté	Male	Unemployed	Primary chronic glomerulonephritis	100	2011-06-15	74.25	No	Type not specified		No	No		No	Smoker	Yes	2015-09-03	Yes		86	178	27.1	120	80	132.8	2015-08-27	52.63			0.04	2015-08-27
001	001-1437	Bourgogne - Franche Comté	Male	Inactive or disability	Diabetic nephropathy	112.4	2014-06-15	59.93	Yes	Type II	Yes	Yes	No		Yes	Former smoker	No	2015-09-07	Yes		97	180	29.9	109	56	160	2015-09-04	39.76	0.72	2015-09-05
001	001-1439	Bourgogne - Franche Comté	Male	Inactive or disability	Vascular nephropathy	150	2014-09-11	42.46	No	Type not specified		Yes	No		Yes	Former smoker	Yes	2015-09-07	Yes		74.7	172	25.3	118	66	194.7	2015-08-31	31.34	2.03	2015-08-31
001	001-1441	Bourgogne - Franche Comté	Male	Inactive or disability	Diabetic nephropathy	111.5	2011-06-15	58.99	Yes	Type II	No	Yes	Yes		No	Non-smoker	Yes	2015-09-07	Yes		66			127	70	166.3	2015-09-07	36.81
001	001-1450	Bourgogne - Franche Comté	Female	Inactive or disability	Primary chronic glomerulonephritis	108.7	2013-01-01	46.65	No	Type not specified		No	No		Yes	Non-smoker	No	2015-09-14	Yes		75			139	88	107.4	2015-07-31	47.01
002	002-0001	Bourgogne - Franche Comté	Female	Employed	Polycystic kidney disease and hereditary diseases	77	2000-01-10	80.71	No	Type not specified		No	No		Yes	Non-smoker	No	2012-04-02	Yes		63	158	25.2	126	78	259	2012-03-10	18.63	0.59	2011-05-24
002	002-0002	Bourgogne - Franche Comté	Male	Inactive or disability	Other nephropathy	100	2000-06-01	67.06	No	Type not specified		No	No		Yes	Former smoker	No	2012-04-02	Yes		70	166	25.4	155	77	171.5	2012-03-09	34.93			0.01	2011-08-16
002	002-0003	Bourgogne - Franche Comté	Male	Inactive or disability	Diabetic nephropathy	80	2000-03-01	91.65	Yes	Type II	Yes	No	No		Yes	Former smoker	No	2012-04-06	Yes		103	176	33.3	150	90	173	2012-04-04	36.22	4.68	2012-04-04
002	002-0004	Bourgogne - Franche Comté	Male	Inactive or disability	Nephroangiosclerosis and hypertension	80	2005-11-12	87.47	Yes	Type II	No	No	No		Yes	Former smoker	Yes	2012-04-06	Yes		69	175	22.5	150	90	161	2012-03-27	38.31	0.45	2012-03-27
002	002-0005	Auvergne - Rhône-Alpes	Male	Inactive or disability	Tubulo-interstitial nephropathy/Chronic pyelonephritis	125	2002-02-11	52.56	No	Type not specified		No	Yes		Yes	Former smoker	Yes	2012-04-06	Yes		73	172	24.7	150	80	404	2012-03-27	13.22	0.38	2012-03-27
002	002-0006	Bourgogne - Franche Comté	Male	Inactive or disability	Nephroangiosclerosis and hypertension	327	2005-02-12	17.43	No	Type not specified		No	No		Yes	Non-smoker	No	2012-04-06	Yes		66	172	22.3	115	80	430	2012-03-21	12.46	0.28	2012-03-21
002	002-0007	Auvergne - Rhône-Alpes	Male	Inactive or disability	Tubulo-interstitial nephropathy/Chronic pyelonephritis	88	1988-03-17	85.32	No	Type not specified		No	No		Yes	Non-smoker	No	2012-04-06	Yes		73	166	26.5	130	70	156.6	2012-03-22	40.4
002	002-0008	Bourgogne - Franche Comté	Male	Inactive or disability	Vascular nephropathy	115	1997-06-11	57.22	No	Type not specified		No	No		Yes	Non-smoker	No	2012-04-11	Yes		70	161	27	105	40	144	2012-04-06	42.54	0.72	2011-11-17
002	002-0009	Bourgogne - Franche Comté	Male	Inactive or disability	Vascular nephropathy	200	2009-02-01	31.72	No	Type not specified		No	No		Yes	Former smoker	No	2012-04-11	Yes		105	173	35.1	130	70	339.46	2012-04-06	17.06	0.63	2011-04-19
002	002-0010	Bourgogne - Franche Comté	Male	Inactive or disability	Nephroangiosclerosis and hypertension	119	1999-01-01	55.79	No	Type not specified		No	No		Yes	Former smoker	No	2012-04-12	Yes		77	171	26.3	130	70	269	2012-04-02	21.03			0.06	2012-04-02
002	002-0011	Bourgogne - Franche Comté	Female	Inactive or disability	Other nephropathy	175	2007-04-16	25.88	Yes	Type II	Yes	Yes	No		Yes	Non-smoker	No	2012-04-13	Yes		55.5	144	26.8	150	70	290.3	2012-04-10	14.25	0.26	2012-04-10
002	002-0012	Bourgogne - Franche Comté	Male	Inactive or disability	Nephroangiosclerosis and hypertension	118	1991-01-01	58.32	No	Type not specified		No	No		Yes	Former smoker	No	2012-04-13	Yes		75	173	25.1	120	70	200	2012-04-06	29.82	0.26	2012-04-06
002	002-0013	Bourgogne - Franche Comté	Female	Inactive or disability	Other nephropathy	115	1993-07-08	43.06	Yes	Type II	No	Yes	No		Yes	Non-smoker	Yes	2012-04-13	Yes		64	146	30	150	70	370	2012-03-21	10.65	0.15	2009-06-30
002	002-0014	Auvergne - Rhône-Alpes	Male	Employed	Vascular nephropathy	212	2000-03-17	32.61	No	Type not specified		No	No		Yes	Non-smoker	No	2012-04-13	Yes		83	169	29.1	120	80	381	2012-04-10	15.66	0.2	2012-04-10
002	002-0015	Auvergne - Rhône-Alpes	Female	Inactive or disability	Other nephropathy	85	2007-12-06	60.02	Yes	Type II	No	No	No		Yes	Non-smoker	No	2012-04-19	Yes		72	157	29.2	160	90	108	2012-01-27	44.94
002	002-0016	Bourgogne - Franche Comté	Male	Employed	Primary chronic glomerulonephritis	195	2005-01-01	33.13	No	Type not specified		No	No		Yes	Former smoker	No	2012-04-19	Yes		78	176	25.2	120	96	312.94	2012-03-06	18.73
002	002-0017	Auvergne - Rhône-Alpes	Female	Inactive or disability	Diabetic nephropathy	118	2006-01-30	41	Yes	Type II	Yes	Yes	No		Yes	Non-smoker	No	2012-04-20	Yes		68	158	27.2	145	60	490	2012-04-18	7.81	2.5	2011-10-28
002	002-0018	Normandie	Male	Inactive or disability	Other nephropathy	92	2008-12-12	77.73	No	Type not specified		Yes	No		Yes	Former smoker	No	2012-04-20	Yes		79	176	25.5	120	80	138	2012-04-17	48.04	0.15	2012-04-17
002	002-0019	Auvergne - Rhône-Alpes	Male	Inactive or disability	Tubulo-interstitial nephropathy/Chronic pyelonephritis	104	2007-12-03	64.8	No	Type not specified		No	No		Yes	Non-smoker	No	2012-04-20	Yes		65	171	22.2	160	60	138.79	2012-04-11	45.82			0.05	2012-04-24
002	002-0020	Bourgogne - Franche Comté	Male	Inactive or disability	Nephroangiosclerosis and hypertension	125	2009-08-14	52.26	No	Type not specified		No	No		Yes	Non-smoker	No	2012-05-03	Yes		83	170	28.7	120	70	150	2012-03-15	42	0.06	2012-03-15
002	002-0021	Bourgogne - Franche Comté	Male	Inactive or disability	Tubulo-interstitial nephropathy/Chronic pyelonephritis	106	2001-12-03	63.94	No	Type not specified		No	No		Yes	Former smoker	Yes	2012-05-03	Yes		72	172	24.3	130	60	229	2012-05-02	25.51	0.05	2012-05-02
002	002-0022	Auvergne - Rhône-Alpes	Male	Inactive or disability	Nephroangiosclerosis and hypertension	106	1996-08-21	65.34	No	Type not specified		Yes	No		Yes	Non-smoker	No	2012-05-04	Yes		74	166	26.9	100	60	145	2012-04-27	43.45	0.05	2012-04-27
002	002-0023	Auvergne - Rhône-Alpes	Male	Inactive or disability	Nephroangiosclerosis and hypertension	115	2002-01-01	57.38	No	Type not specified		No	No		Yes	Former smoker	No	2012-05-04	Yes		86.9	175	28.4	120	80	369.51	2012-04-30	14.54
002	002-0025	Auvergne - Rhône-Alpes	Male	Inactive or disability	Vascular nephropathy	115	1988-01-13	61.17	No	Type not specified		No	No		Yes	Former smoker	No	2012-05-10	Yes		81	167	29	140	80	163	2012-05-03	37.96	6.3	2012-05-03
002	002-0026	Bourgogne - Franche Comté	Male	Inactive or disability	Vascular nephropathy	197	1995-09-07	32.51	No	Type not specified		No	No		Yes	Former smoker	No	2012-05-10	Yes		87	174	28.7	150	80	504	2012-05-02	10.43	3.03	2012-05-02
002	002-0027	Auvergne - Rhône-Alpes	Female	Inactive or disability	Other nephropathy	120	2007-01-01	39.51	No	Type not specified		No	No		Yes	Non-smoker	No	2012-05-10	Yes		70	155	29.1	135	75	122	2012-05-03	38.31	2.24	2012-05-03
002	002-0028	Auvergne - Rhône-Alpes	Male		Primary chronic glomerulonephritis	79	1987-01-14	112.19	No	Type not specified		No	No		Yes	Non-smoker	No	2012-05-11	Yes		107	170	37	120	80	400	2012-04-05	14.87	3.06	2012-01-14
002	002-0029	Auvergne - Rhône-Alpes	Male	Inactive or disability	Other nephropathy	97	2009-02-23	69.46	No	Type not specified		No	No		Yes	Former smoker	No	2012-05-11	Yes		85	178	26.8	170	90	181	2012-05-02	33.55	0.76	2012-05-02
002	002-0030	Bourgogne - Franche Comté	Male	Inactive or disability	Diabetic nephropathy	159	2006-04-01	40.17	Yes	Type II	Yes	Yes	No		Yes	Former smoker	No	2012-05-11	Yes		80	170	27.7	150	80	174	2012-05-04	35.58	0.2	2012-05-04
002	002-0031	Bourgogne - Franche Comté	Female	Inactive or disability	Nephroangiosclerosis and hypertension	87	2010-06-15	58.43	Yes	Type II	No	No	No		Yes	Non-smoker	No	2012-05-15	Yes		68	153	29	165	90	112	2012-05-04	43.43			0.06	2012-05-04
002	002-0032	Bourgogne - Franche Comté	Female	Inactive or disability	Mix nephropathy	75	2000-07-22	75.81	Yes	Type II	Yes	No	No		Yes	Non-smoker	No	2012-05-15	Yes		92	165	33.8	190	100	129.2	2012-04-16	38.71	0.06	2012-04-16
002	002-0033	Bourgogne - Franche Comté	Female	Inactive or disability	Nephroangiosclerosis and hypertension	80	1996-10-19	64.54	No	Type not specified		No	No		Yes	Non-smoker	No	2012-05-15	Yes		52	148	23.7	170	80	156.47	2012-05-09	28.62
002	002-0034	Bourgogne - Franche Comté	Male	Inactive or disability	Diabetic nephropathy	80	1976-12-30	107.04	Yes	Type II	Yes	Yes	Yes		Yes	Former smoker	No	2012-05-15	Yes		131	176	42.3	150	85	156.6	2012-05-03	41.51	0	2012-05-03
002	002-0035	Bourgogne - Franche Comté	Male	Inactive or disability	Nephroangiosclerosis and hypertension	159	1999-09-13	41.48	No	Type not specified		No	No		Yes	Non-smoker	No	2012-05-15	Yes		76	168	26.9	160	90	146	2012-02-27	43.93	0.05	2012-02-27
002	002-0036	Bourgogne - Franche Comté	Female	Employed	Mix nephropathy	470	2010-04-06	9.55	No	Type not specified		No	Yes		Yes	Former smoker	No	2012-05-15	Yes		60	160	23.4	120	80	229	2012-05-14	21.68
002	002-0037	Bourgogne - Franche Comté	Female	Inactive or disability	Primary chronic glomerulonephritis	133	1995-06-15	37.44	Yes	Type II	No	No	No		Yes	Non-smoker	No	2012-05-15	Yes		96	158	38.5	155	90	185	2012-05-10	24.34
002	002-0038	Bourgogne - Franche Comté	Female	Inactive or disability	Diabetic nephropathy	84	2011-04-01	62.05	Yes	Type II	No	No	No		Yes	Non-smoker	Yes	2012-05-21	Yes		76.5	165	28.1	130	75	105.3	2012-06-06	47.67	0.06	2012-06-06
002	002-0039	Bourgogne - Franche Comté	Female	Inactive or disability	Primary chronic glomerulonephritis	98	1991-01-15	52.74	No	Type not specified		No	No		Yes	Non-smoker	No	2012-05-21	Yes		43.5	155	18.1	160	90	436.3	2012-05-14	8.89	1.08	2012-05-14
002	002-0040	Auvergne - Rhône-Alpes	Male	Inactive or disability		137	2004-09-13	47.56	No	Type not specified		Yes	Yes		Yes	Non-smoker	No	2012-05-25	Yes		73	169	25.6	120	70	178.8	2012-05-14	34.2
002	002-0041	Bourgogne - Franche Comté	Female	Inactive or disability		73	2009-12-24	70.63	No	Type not specified		No	Yes		Yes	Non-smoker	No	2012-05-25	Yes		78	157	31.6	144	65	90.17	2012-05-09	54.94
002	002-0042	Bourgogne - Franche Comté	Male	Inactive or disability	Other nephropathy	565	2007-06-09	9.41	No	Type not specified		No	Yes		Yes	Former smoker	No	2012-05-31	Yes		92	168	32.6	130	70	283	2012-05-25	20.59	0.26	2012-05-25
002	002-0043	Auvergne - Rhône-Alpes	Male	Inactive or disability	Nephroangiosclerosis and hypertension	301	2011-12-28	18.85	No	Type not specified		No	No		Yes	Non-smoker	No	2012-05-31	Yes		76	160	29.7	220	110	347	2012-05-29	15.96			1.1	2012-05-29
002	002-0044	Bourgogne - Franche Comté	Female	Inactive or disability	Nephroangiosclerosis and hypertension	158	2009-01-01	30.11	No	Type not specified		No	Yes		Yes	Non-smoker	Yes	2012-05-31	Yes		68	165	25	130	70	130.83	2012-05-24	37.1			0.21	2012-05-24
002	002-0045	Haut de France	Female	Inactive or disability	Vascular nephropathy	53	1989-10-17	114.63	No	Type not specified		No	No		Yes	Former smoker	No	2012-05-31	Yes		72	163	27.1	170	110	132.8	2012-05-14	36.58	1.18	2012-05-14
002	002-0046	Bourgogne - Franche Comté	Male	Inactive or disability	Tubulo-interstitial nephropathy/Chronic pyelonephritis	146	1999-10-01	44.06	No	Type not specified		No	No		Yes	Non-smoker	No	2012-05-31	Yes		65	164	24.2	160	80	283.2	2012-05-31	19.81	0.26	2012-05-25
002	002-0047	Bourgogne - Franche Comté	Female	Inactive or disability	Vascular nephropathy	71	2007-01-01	76.74	No	Type not specified		No	No		Yes	Non-smoker	No	2012-06-01	Yes		49	158	19.6	140	80	255	2012-05-25	17.28	0.23	2012-05-25
002	002-0048	Bourgogne - Franche Comté	Male	Inactive or disability	Nephroangiosclerosis and hypertension	129	2012-04-19	48.63	No	Type not specified		No	No		Yes	Former smoker	No	2012-06-01	Yes		88	171	30.1	175	85	129	2012-04-19	48.63			0.45	2012-04-19
002	002-0049	Centre	Female	Inactive or disability	Other nephropathy	138	2008-05-23	34.22	No	Type not specified		Yes	No		Yes	Former smoker	No	2012-06-01	Yes		74	156	30.4	130	70	162	2012-05-29	28.15			0.34	2012-05-29
002	002-0050	Auvergne - Rhône-Alpes	Male	Inactive or disability	Diabetic nephropathy	80	1999-01-01	89.55	Yes	Type II	No	Yes	No		Yes	Non-smoker	No	2012-06-01	Yes		88	169	30.8	130	60	200	2012-05-23	29.98	0.66	2012-05-23
002	002-0051	Bourgogne - Franche Comté	Male	Inactive or disability	Mix nephropathy	135	2009-10-31	48.51	Yes	Type II	Yes	Yes	No		Yes	Former smoker	No	2012-06-04	Yes		84	164	31.2	140	80	195.36	2012-05-31	31.39			0.54	2012-05-31
002	002-0052	Bourgogne - Franche Comté	Male	Employed	Polycystic kidney disease and hereditary diseases	198	2011-03-25	34.91	No	Type not specified		No	No		Yes	Former smoker	No	2012-06-05	Yes		94.1	176	30.4	200	110	299	2012-06-02	21.58
002	002-0053	Auvergne - Rhône-Alpes	Male	Inactive or disability	Mix nephropathy	88	1998-10-31	81.54	Yes	Type II	Yes	No	Yes		Yes	Non-smoker	No	2012-06-05	Yes		73	162	27.8	160	85	237	2012-05-31	24.91	6	2012-05-31
002	002-0054	Auvergne - Rhône-Alpes	Male	Inactive or disability	Nephroangiosclerosis and hypertension	97	1978-03-01	81.3	No	Type not specified		Yes	Yes	II	Yes	Former smoker	No	2012-06-05	Yes		87.5	168	31	145	90	169	2012-06-04	37.32	4.05	2012-06-04
002	002-0055	Auvergne - Rhône-Alpes	Male	Inactive or disability	Diabetic nephropathy	89	1996-08-20	80.76	Yes	Type II	Yes	Yes	No		Yes	Non-smoker	No	2012-06-05	Yes		94.5	173	31.6	200	110	173	2012-05-25	35.72	1.4	2012-05-25
002	002-0056	Auvergne - Rhône-Alpes	Male	Employed	Other nephropathy	102	2011-01-01	69	No	Type not specified		No	No		Yes	Former smoker	Yes	2012-06-05	Yes		87	181	26.6	145	95	177.68	2012-06-02	36.24	0.25	2012-04-26
002	002-0057	Bourgogne - Franche Comté	Male	Inactive or disability	Vascular nephropathy	89	1994-09-22	81.62	No	Type not specified		No	No		Yes	Former smoker	No	2012-06-06	Yes		87	163	32.7	130	80	162	2012-05-31	38.64	3.06	2012-05-31
002	002-0058	Centre	Male	Inactive or disability	Nephroangiosclerosis and hypertension	65	2007-06-04	112.76	No	Type not specified		No	No		Yes	Former smoker	Yes	2012-06-07	Yes		81.5	162	31.1	140	65	164	2012-06-01	38.2			0.06	2012-06-01
002	002-0059	Bourgogne - Franche Comté	Male	Inactive or disability	Vascular nephropathy	80	2011-03-27	89	Yes	Type II	No	No	No		Yes	Former smoker	No	2012-06-07	Yes		87	181	26.6	120	70	295	2012-06-01	19.68	1.89	2012-06-01
002	002-0060	Bourgogne - Franche Comté	Male	Inactive or disability	Other nephropathy	138	2006-11-21	46.37	No	Type not specified		Yes	No		Yes	Non-smoker	Yes	2012-06-07	Yes		68	168	24.1	130	70	273	2012-06-01	20.77			0.2
002	002-0061	Bourgogne - Franche Comté	Male	Employed	Nephroangiosclerosis and hypertension	80	2005-01-01	93.34	Yes	Type II	No	No	Yes		Yes	Former smoker	No	2012-06-07	Yes		67	175	21.9	140	70	139	2012-05-29	48.11
002	002-0062	Bourgogne - Franche Comté	Male	Inactive or disability	Nephroangiosclerosis and hypertension	106	1999-07-27	67.99	No	Type not specified		Yes	No		Yes	Smoker	No	2012-06-07	Yes		109	177	34.8	165	105	171	2012-06-02	37.39	2.8	2012-06-02
002	002-0063	Bourgogne - Franche Comté	Male	Inactive or disability	Tubulo-interstitial nephropathy/Chronic pyelonephritis	168	2012-03-01	37.15	No	Type not specified		No	No		Yes	Non-smoker	Yes	2012-06-07	Yes		79	175	25.8	155	80	156	2012-05-22	40.47	0.1	2012-05-22
002	002-0064	Auvergne - Rhône-Alpes	Male	Inactive or disability	Nephroangiosclerosis and hypertension	86	2009-06-06	82.91	Yes	Type II	Yes	No	Yes		Yes	Former smoker	Yes	2012-06-08	Yes		89	178	28.1	130	80	147	2012-06-07	44.24	0.88	2012-06-08
002	002-0065	Bourgogne - Franche Comté	Male	Inactive or disability	Vascular nephropathy	115	2005-01-01	58.73	No	Type not specified		Yes	No		Yes	Non-smoker	No	2012-06-08	Yes		72.5	178	22.9	125	75	151	2012-05-21	42.02	0.09	2012-05-21
002	002-0066	Auvergne - Rhône-Alpes	Male	Inactive or disability	Nephroangiosclerosis and hypertension	133	1984-04-19	52.12	No	Type not specified		Yes	No		Yes	Former smoker	No	2012-06-08	Yes		119	184	35.1	160	85	198	2012-05-23	30.17	0.4	2012-05-23
002	002-0067	Bourgogne - Franche Comté	Female	Inactive or disability	Primary chronic glomerulonephritis	124	2011-09-19	38.23	No	Type not specified		No	No		Yes	Non-smoker	No	2012-06-08	Yes		81.5	161	31.4	201	98	116.8	2012-06-01	40.86			0.29	2012-03-01
002	002-0068	Bourgogne - Franche Comté	Female	Inactive or disability	Other nephropathy	115	1984-11-07	46.89	No	Type not specified		No	No		No	Non-smoker	No	2012-06-08	Yes		62	156	25.5	130	80	129	2012-06-06	37.29	0.14	2012-06-06
002	002-0069	Bourgogne - Franche Comté	Female	Inactive or disability	Mix nephropathy	114	2005-03-31	41.91	No	Type not specified		No	No		Yes	Non-smoker	No	2012-06-12	Yes		72	153	30.8	180	90	306	2012-06-07	13.2	0.16	2008-05-01
002	002-0070	Auvergne - Rhône-Alpes	Male	Inactive or disability	Primary chronic glomerulonephritis	89	1998-12-04	84.21	Yes	Type II	Yes	No	No		Yes	Non-smoker	No	2012-06-12	Yes		75	156	30.8	140	90	145	2012-05-19	45.52			0.13	2012-05-19
002	002-0071	Bourgogne - Franche Comté	Male	Employed	Diabetic nephropathy	97	1994-02-21	92.03	Yes	Type I	Yes	No	No		Yes	Smoker	No	2012-06-12	Yes		68	160	26.6	185	90	170	2012-06-02	42.07			1.48	2012-06-02
002	002-0072	Bourgogne - Franche Comté	Male	Inactive or disability	Nephroangiosclerosis and hypertension	106	2004-01-01	62.7	Yes	Type II	No	No	No		Yes	Non-smoker	No	2012-06-12	Yes		75	169	26.3	155	70	148	2012-06-09	41.8			0.46	2012-06-09
002	002-0073	Bourgogne - Franche Comté	Male	Inactive or disability	Other nephropathy	172	2006-10-10	35.31	No	Type not specified		Yes	No		Yes	Former smoker	Yes	2012-06-12	Yes		77	170	26.6	120	80	340	2012-06-07	15.86			0.31	2012-06-07
002	002-0074	Auvergne - Rhône-Alpes	Male	Inactive or disability	Other nephropathy	97	1996-11-03	71.26	No	Type not specified		No	No		Yes	Non-smoker	No	2012-06-12	Yes		67	160	26.2	150	70	343	2012-06-05	15.88			0.9	2012-02-19
002	002-0075	Bourgogne - Franche Comté	Male	Inactive or disability		80	1992-09-10	89.83	No	Type not specified		No	Yes		Yes	Non-smoker	No	2012-06-12	Yes		110	170	38.1	170	100	358	2012-06-08	15.08
002	002-0076	Auvergne - Rhône-Alpes	Male	Inactive or disability	Other nephropathy	135	2010-02-25	48.51	No	Type not specified		No	No		Yes	Smoker	Yes	2012-06-12	Yes		59.5	170	20.6	120	60	128	2012-06-06	51.28	0.05	2012-06-06
002	002-0077	Bourgogne - Franche Comté	Male	Inactive or disability	Mix nephropathy	89	1999-01-16	78.7	Yes	Type II	Yes	Yes	No		Yes	Former smoker	No	2012-06-12	Yes		78	173	26.1	140	80	137	2012-05-30	46.15			0.13	2012-05-30
002	002-0078	Auvergne - Rhône-Alpes	Male	Inactive or disability	Tubulo-interstitial nephropathy/Chronic pyelonephritis	186	2003-10-17	33.82	No	Type not specified		No	No		Yes	Former smoker	No	2012-06-14	Yes		94	178	29.7	120	60	163	2012-02-13	38.37	0.13	2011-11-19
002	002-0079	Bourgogne - Franche Comté	Male	Inactive or disability	Other nephropathy	168	2008-10-27	36.75	No	Type not specified		No	No		Yes	Former smoker	No	2012-06-14	Yes		68	174	22.5	160	85	415	2012-05-30	12.81	0.57	2011-10-27
002	002-0080	Bourgogne - Franche Comté	Male	Inactive or disability	Mix nephropathy	159	2011-05-05	38.96	No	Type not specified		No	No		Yes	Non-smoker	No	2012-06-14	Yes		70	160	27.3	140	90	260	2012-05-14	22.03	2.51	2012-05-14
002	002-0081	Bourgogne - Franche Comté	Male	Inactive or disability	Nephroangiosclerosis and hypertension	71	2003-04-20	106.32	Yes	Type II	Yes	No	No		Yes	Smoker	No	2012-06-15	Yes		90.8	176	29.3	140	70	168	2012-04-10	38.16	2.98	2012-04-12
002	002-0082	Auvergne - Rhône-Alpes	Male	Inactive or disability	Mix nephropathy	97	1998-10-19	71.7	Yes	Type II	Yes	Yes	No		Yes	Former smoker	No	2012-06-15	Yes		73	173	24.4	130	60	183	2012-06-11	33.13	0.42	2012-06-11
002	002-0083	Bourgogne - Franche Comté	Male	Inactive or disability	Nephroangiosclerosis and hypertension	83	2003-03-21	87.53	Yes	Type II	Yes	No	Yes		Yes	Smoker	No	2012-06-15	Yes		79	173	26.4	140	70	138	2012-06-12	47.3	0.21	2012-02-09
002	002-0084	Bourgogne - Franche Comté	Female	Inactive or disability	Diabetic nephropathy	142	2003-01-01	33.29	Yes	Type II	Yes	No	No		Yes	Non-smoker	No	2012-06-18	Yes		96	165	35.3	170	90	268	2012-06-13	15.63	2.92	2012-06-13
002	002-0085	Bourgogne - Franche Comté	Female	Inactive or disability	Nephroangiosclerosis and hypertension	150	1996-05-20	32.07	No	Type not specified		No	No		Yes	Non-smoker	No	2012-06-19	Yes		53	156	21.8	150	80	177	2012-06-15	25.35			0.55	2012-06-15
002	002-0086	Auvergne - Rhône-Alpes	Female	Inactive or disability	Nephroangiosclerosis and hypertension	61	2003-12-11	88.99	No	Type not specified		No	No		Yes	Non-smoker	No	2012-06-19	Yes		56	160	21.9	140	65	97	2012-06-13	50.88			0.19	2012-06-13
002	002-0087	Grand Est	Male	Inactive or disability	Nephroangiosclerosis and hypertension	121	2009-06-06	52.73	No	Type not specified		No	Yes		Yes	Former smoker	No	2012-06-19	Yes		62	170	21.5	130	70	185	2012-05-16	32.08
002	002-0088	Auvergne - Rhône-Alpes	Female	Inactive or disability	Polycystic kidney disease and hereditary diseases	74	2006-01-01	73.17	Yes	Type II	Yes	No	No		Yes	Non-smoker	No	2012-06-19	Yes		70	158	28	160	90	95	2012-06-12	53.84	0	2012-06-12
002	002-0089	Auvergne - Rhône-Alpes	Female	Inactive or disability	Mix nephropathy	239	1984-01-01	19.17	Yes	Type I	Yes	Yes	No		Yes	Non-smoker	No	2012-06-19	Yes		96	166	34.8	145	90	178	2012-06-12	24.89			0.1	2012-06-12
002	002-0090	Auvergne - Rhône-Alpes	Male	Inactive or disability	Mix nephropathy	100	2004-01-01	67.42	No	Type not specified		No	Yes	II-III	Yes	Non-smoker	Yes	2012-06-19	Yes		75	169	26.3	120	80	122	2012-06-14	52.49
002	002-0091	Bourgogne - Franche Comté	Female	Inactive or disability	Primary chronic glomerulonephritis	133	2004-01-01	37.19	Yes	Type II	No	No	No		Yes	Non-smoker	No	2012-06-21	Yes		71	153	30.3	150	80	332	2012-05-31	12.63	0.66	2012-05-31
002	002-0092	Auvergne - Rhône-Alpes	Male	Inactive or disability	Tubulo-interstitial nephropathy/Chronic pyelonephritis	313	2007-11-21	18.02	No	Type not specified		No	No		Yes	Non-smoker	No	2012-06-21	Yes		72	170	24.9	140	85	246	2012-06-18	23.49			0.06	2012-06-18
002	002-0093	Bourgogne - Franche Comté	Male	Inactive or disability	Nephroangiosclerosis and hypertension	89	1990-10-09	79.43	No	Type not specified		No	No		Yes	Former smoker	No	2012-06-21	Yes		101	179	31.5	130	75	299	2012-06-05	18.48	0.15	2012-03-12
002	002-0094	Auvergne - Rhône-Alpes	Male	Inactive or disability	Nephroangiosclerosis and hypertension	115	2005-01-01	57.7	No	Type not specified		No	No		Yes	Former smoker	No	2012-06-22	Yes		70	167	25.1	170	95	154	2012-05-14	40.42
002	002-0095	Bourgogne - Franche Comté	Male	Inactive or disability	Vascular nephropathy	135	2000-01-01	47.69	No	Type not specified		No	No		Yes	Former smoker	No	2012-06-28	Yes		83	167	29.8	130	70	222	2012-06-05	26.05			1.81	2012-06-05
002	002-0096	Bourgogne - Franche Comté	Male	Inactive or disability	Other nephropathy	330	2007-04-04	17.86	No	Type not specified		Yes	No		No	Former smoker	No	2012-06-28	Yes		105	170	36.3	110	65	184	2012-06-20	34.47			0.06	2012-06-20
002	002-0097	Bourgogne - Franche Comté	Male	Inactive or disability	Nephroangiosclerosis and hypertension	115	2002-01-30	58.73	Yes	Type II	No	No	No		Yes	Non-smoker	No	2012-06-29	Yes		81	166	29.4	140	80	183	2012-06-12	33.39	0.06	2012-06-12
002	002-0098	Bourgogne - Franche Comté	Male	Inactive or disability	Other nephropathy	106	2005-03-29	63.57	No	Type not specified		Yes	No		Yes	Former smoker	No	2012-06-29	Yes		93	179	29	140	80	142	2012-06-19	44.51	0.01	2012-06-19
002	002-0099	Auvergne - Rhône-Alpes	Male	Inactive or disability	Other nephropathy	133	1983-01-01	52.32	Yes	Type II	Yes	No	Yes		Yes	Non-smoker	No	2012-06-29	Yes		89	167	31.9	200	80	600	2012-06-21	8.39	1.74
002	002-0100	Bourgogne - Franche Comté	Female	Inactive or disability		93	2007-01-01	53.82	Yes	Type II	No	No	No		Yes	Non-smoker	No	2012-06-29	Yes		67	163	25.2	115	60	104	2012-06-26	46.71
002	002-0101	Bourgogne - Franche Comté	Female	Employed	Polycystic kidney disease and hereditary diseases	106	2010-03-13	50.25	No	Type not specified		No	No		Yes	Non-smoker	No	2012-06-29	Yes		52	157	21.1	120	60	152	2012-06-11	32.9	0.07	2012-06-11
002	002-0102	Bourgogne - Franche Comté	Male	Inactive or disability	Diabetic nephropathy	80	2003-04-07	89	Yes	Type II	Yes	No	No		Yes	Non-smoker	No	2012-07-27	Yes		75	170	26	190	85	150	2012-07-23	42	8.62	2012-07-24
002	002-0103	Bourgogne - Franche Comté	Female	Inactive or disability	Nephroangiosclerosis and hypertension	71	1992-08-21	77.77	No	Type not specified		Yes	No		Yes	Non-smoker	No	2013-05-03	Yes		71	157	28.8	160	70	118.6	2013-02-04	40.44			0.06	2012-10-23
002	002-0104	Auvergne - Rhône-Alpes	Male	Inactive or disability	Primary chronic glomerulonephritis	62	2008-04-09	121.33	No	Type not specified		No	No		Yes	Former smoker	No	2013-05-03	Yes		75	178	23.7	125	70	151.16	2013-04-30	42.71	1	2011-09-20
002	002-0105	Bourgogne - Franche Comté	Male	Inactive or disability	Tubulo-interstitial nephropathy/Chronic pyelonephritis	105	1999-01-01	65.23	Yes	Type II	Yes	No	Yes		Yes	Former smoker	Yes	2013-05-06	Yes		88	174	29.1	150	75	193.6	2013-05-02	30.96	1.95	2013-01-15
002	002-0106	Bourgogne - Franche Comté	Male	Employed	Vascular nephropathy	150	2005-08-25	46.51	No	Type not specified		No	No		Yes	Former smoker	No	2013-05-06	Yes		88	185	25.7	135	75	245.75	2013-04-26	25.47	0.16	2013-04-29
002	002-0107	Auvergne - Rhône-Alpes	Male	Inactive or disability	Diabetic nephropathy	133	2004-02-11	50.98	Yes	Type II	Yes	No	No		Yes	Former smoker	No	2014-04-29	Yes		71	165	26.1	190	80	518	2014-04-25	10.28
002	002-0108	Bourgogne - Franche Comté	Female	Inactive or disability	Nephroangiosclerosis and hypertension	141	2001-07-10	34.23	No	Type not specified		No	No		Yes	Non-smoker	No	2013-12-02	Yes		61	156	25.1	140	90	322.66	2013-11-29	12.74	0.43	2013-11-29
002	002-0109	Bourgogne - Franche Comté	Male	Inactive or disability	Vascular nephropathy	111	2011-06-23	59.61	No	Type not specified		No	Yes		Yes	Smoker	No		No	Patient refusal		164
002	002-0110	Bourgogne - Franche Comté	Male	Employed	Diabetic nephropathy	71	1988-07-06	115.23	Yes	Type II	Yes	Yes	No		Yes	Former smoker	No	2014-02-11	Yes		84	164	31.2	130	60	245	2014-01-20	24.77			0.48	2013-09-16
002	002-0111	Bourgogne - Franche Comté	Female	Inactive or disability	Primary chronic glomerulonephritis	80	1986-01-29	68	Yes	Type II	No	Yes	No		Yes	Non-smoker	No	2013-10-01	Yes		64	156	26.3	165	70	259.9	2013-09-16	16.15			4.46	2013-09-16
002	002-0112	Bourgogne - Franche Comté	Male	Inactive or disability	Diabetic nephropathy	124	2003-02-07	52.89	Yes	Type II	Yes	No	No		Yes	Former smoker	Yes	2013-12-03	Yes		78	170	27	110	55	200.9	2013-11-22	29.52			0.32	2013-11-22
002	002-0113	Bourgogne - Franche Comté	Male	Employed	Vascular nephropathy	80	1996-09-03	107.04	No	Type not specified		Yes	Yes		Yes	Smoker	No	2014-10-07	Yes		84	177	26.8	120	80	245	2014-10-06	26.52	0.98	2014-10-06
002	002-0115	Bourgogne - Franche Comté	Male	Inactive or disability	Nephroangiosclerosis and hypertension	106	1993-11-29	65.78	No	Type not specified		No	No		No	Non-smoker	No	2013-10-15	Yes		67	180	20.7	125	60	191	2013-10-09	31.45			0.16	2013-10-09
002	002-0116	Auvergne - Rhône-Alpes	Male	Inactive or disability	Mix nephropathy	133	1988-06-15	55.85	Yes	Type II	Yes	No	No		Yes	Former smoker	No	2014-01-21	Yes		72	169	25.2	155	80	134	2014-01-14	49.7
002	002-0121	Bourgogne - Franche Comté	Male	Employed	Mix nephropathy	151	2012-08-01	45.02	Yes	Type II	No	No	No		Yes	Smoker	No	2013-09-12	Yes		119	169	41.7	170	110	242.5	2013-08-27	25.96	13	2013-08-27
002	002-0122	Bourgogne - Franche Comté	Female	Inactive or disability	Nephroangiosclerosis and hypertension	148	2007-12-01	31.65	No	Type not specified		No	No		Yes	Non-smoker	No		No	Patient refusal
002	002-0123	Auvergne - Rhône-Alpes	Male	Inactive or disability	Other nephropathy	723	2006-04-06	6.86	No	Type not specified		No	No		Yes	Former smoker	No	2013-12-03	Yes		92	162	35.1	130	80	225	2013-11-29	25.9
002	002-0124	Auvergne - Rhône-Alpes	Male	Student	Mix nephropathy	204	2011-12-15	31.81	Yes	Type II	Yes	Yes	No		No	Former smoker	Yes	2014-10-14	Yes		84	180	25.9	125	65	483	2014-10-14	11.63	0.93	2014-10-14
002	002-0126	Auvergne - Rhône-Alpes	Male	Inactive or disability	Mix nephropathy	92.5	1985-01-02	78.94	Yes	Type II	No	No	No		Yes	Non-smoker	No	2013-12-19	Yes		83	172	28.1	125	65	312.94	2013-12-11	17.74			0.26	2012-11-05
002	002-0128	Auvergne - Rhône-Alpes	Male	Inactive or disability	Nephroangiosclerosis and hypertension	159	2005-10-31	39.81	No	Type not specified		Yes	No		Yes	Former smoker	No	2014-06-05	Yes		66	170	22.8	130	85	468	2014-06-02	11.18
002	002-0129	Bourgogne - Franche Comté	Male	Inactive or disability	Other nephropathy	71	1990-11-18	112.85	No	Type not specified		No	No		Yes	Former smoker	No	2013-11-21	Yes		96	185	28	145	70	119.5	2013-11-07	56.54	0.15	2013-11-09
002	002-0130	Auvergne - Rhône-Alpes	Male	Inactive or disability	Mix nephropathy	71	1993-09-27	102.77	Yes	Type II	Yes	Yes	No		Yes	Former smoker	No	2014-06-05	Yes		74	174	24.4	120	60	244	2014-05-30	23.36			0.13	2014-05-30
002	002-0132	Bourgogne - Franche Comté	Male	Inactive or disability	Tubulo-interstitial nephropathy/Chronic pyelonephritis	62	2008-03-09	120.56	No	Type not specified		No	Yes		Yes	Smoker	No		No	Patient refusal		176
002	002-0133	Auvergne - Rhône-Alpes	Male	Inactive or disability	Primary chronic glomerulonephritis	88	2004-03-01	78.36	Yes	Type II	No	No	No		Yes	Non-smoker	No	2013-05-16	Yes		77	166	27.9	120	70	134	2013-05-13	47.11	0.19	2013-05-13
002	002-0137	Bourgogne - Franche Comté	Male	Inactive or disability	Tubulo-interstitial nephropathy/Chronic pyelonephritis	120	2011-11-15	54.48	Yes	Type II	No	No	No		Yes	Former smoker	No	2013-05-16	Yes		76.3	176	24.6	100	50	296	2013-05-14	19.12	0.23	2012-11-21
002	002-0138	Auvergne - Rhône-Alpes	Male	Inactive or disability		115	2001-05-22	57.38	Yes	Type II	Yes	No	No		Yes	Non-smoker	No	2013-05-17	Yes		100	166	36.3	110	70	125	2013-05-10	50.55			0.46	2013-05-13
002	002-0140	Bourgogne - Franche Comté	Male	Inactive or disability	Tubulo-interstitial nephropathy/Chronic pyelonephritis	186.7	2012-11-17	32.8	No	Type not specified		No	No		Yes	Non-smoker	Yes	2014-01-27	Yes		99	183	29.6	110	65	146	2014-01-21	43.33			0.44	2013-04-24
002	002-0142	Auvergne - Rhône-Alpes	Male	Inactive or disability	Tubulo-interstitial nephropathy/Chronic pyelonephritis	103	2008-09-29	66.09	No	Type not specified		Yes	No		Yes	Former smoker	No	2014-05-06	Yes		65	168	23	120	65	133	2014-05-06	48.38
002	002-0143	Bourgogne - Franche Comté	Male	Inactive or disability	Mix nephropathy	172	2007-05-11	35.58	Yes	Type II	Yes	No	No		No	Former smoker	Yes	2013-09-26	Yes		100	175	32.7	135	75	270.5	2013-08-20	20.79			1.15	2013-08-20
002	002-0145	Auvergne - Rhône-Alpes	Male	Inactive or disability	Mix nephropathy	97	2005-05-21	68.74	Yes	Type II	Yes	Yes	No		Yes	Non-smoker	No	2013-09-17	Yes		89	167	31.9	150	70	292.9	2013-09-09	18.83			0.32	2013-09-10
002	002-0148	Bourgogne - Franche Comté	Male	Inactive or disability	Vascular nephropathy	62	2005-09-14	122.99	No	Type not specified		No	No		Yes	Former smoker	No		No	Doctor refusal
002	002-0149	Auvergne - Rhône-Alpes	Male	Inactive or disability	Vascular nephropathy	115	1994-06-14	59.48	No	Type not specified		No	No		Yes	Non-smoker	No	2013-09-17	Yes		76	160	29.7	135	60	195	2013-09-06	30.63			0.13	2013-09-06
002	002-0150	Bourgogne - Franche Comté	Male	Inactive or disability	Mix nephropathy	141	2009-09-15	44.1	Yes	Type II	Yes	No	No		Yes	Former smoker	Yes	2014-12-18	Yes		92	182	27.8	140	55	280	2014-12-18	19.75
002	002-0152	Bourgogne - Franche Comté	Male	Inactive or disability	Other nephropathy	80	2001-03-09	88.21	No	Type not specified		No	Yes		Yes	Former smoker	No	2013-09-17	Yes		83	176	26.8	130	75	226	2013-09-16	25.77	2	2013-09-16
002	002-0154	Auvergne - Rhône-Alpes	Female	Student	Polycystic kidney disease and hereditary diseases	88	1998-03-21	64.14	No	Type not specified		Yes	No		Yes	Non-smoker	No	2013-05-23	Yes		85	174	28.1	140	80	166	2013-05-15	29.09	1.68	2013-05-15
002	002-0157	Auvergne - Rhône-Alpes	Male	Inactive or disability		124	1999-06-10	57.93	No	Type not specified		No	No		Yes	Former smoker	No	2013-05-24	Yes		75	166	27.2	120	60	133.6	2013-01-26	50.36			0.06	2013-01-26
002	002-0159	Bourgogne - Franche Comté	Male	Inactive or disability	Nephroangiosclerosis and hypertension	88	2004-05-14	79.49	Yes	Type II	No	Yes	No		Yes	Former smoker	No	2013-05-24	Yes		100	168	35.4	125	80	205	2013-05-13	29.21	0.12	2013-05-13
002	002-0160	Auvergne - Rhône-Alpes	Male	Employed	Other nephropathy	156	2011-08-24	45.96	No	Type not specified		No	No		Yes	Non-smoker	No	2013-05-24	Yes		76	169	26.6	120	70	176	2013-05-22	39.59	0.26	2013-05-22
002	002-0161	Bourgogne - Franche Comté	Male	Inactive or disability	Tubulo-interstitial nephropathy/Chronic pyelonephritis	97	1990-08-30	75.32	No	Type not specified		No	No		Yes	Former smoker	No	2013-05-24	Yes		98	178	30.9	135	80	182	2013-05-21	33.78	0.2	2013-05-21
002	002-0163	Bourgogne - Franche Comté	Male	Employed	Diabetic nephropathy	133	1992-06-25	60.98	Yes	Type I	Yes	No	No		Yes	Non-smoker	Yes	2013-10-21	Yes		67.5	166	24.5	130	80	155	2013-09-11	44.98	0.15	2012-07-20
002	002-0164	Bourgogne - Franche Comté	Male	Inactive or disability	Nephroangiosclerosis and hypertension	82.3	2008-12-15	83.96	No	Type not specified		Yes	No		Yes	Former smoker	No	2013-10-21	Yes		74	174	24.4	160	80	130	2013-09-27	48.9			0.06	2013-02-01
002	002-0167	Bourgogne - Franche Comté	Female	Inactive or disability	Polycystic kidney disease and hereditary diseases	53	2001-03-01	111.38	No	Type not specified		No	No		Yes	Non-smoker	No	2013-05-30	Yes		73	162	27.8	130	80	101	2013-05-24	50.78	0.08	2013-05-24
002	002-0169	Bourgogne - Franche Comté	Male	Inactive or disability	Other nephropathy	108	2007-03-19	65.05	No	Type not specified		Yes	No		Yes	Smoker	No	2013-05-30	Yes		68	167	24.4	100	60	197	2013-05-14	31.86	0.26	2013-05-14
002	002-0170	Bourgogne - Franche Comté	Male	Inactive or disability	Nephroangiosclerosis and hypertension	133	1995-09-17	51.34	No	Type not specified		Yes	Yes		Yes	Former smoker	No	2013-05-17	Yes		77	172	26	149	70	160.89	2013-02-20	38.95
002	002-0171	Bourgogne - Franche Comté	Male	Inactive or disability	Nephroangiosclerosis and hypertension	137	2012-08-22	46.88	No	Type not specified		No	No		Yes	Non-smoker	No	2013-05-17	Yes		80	175	26.1	130	70	137.9	2013-04-16	46.41	0.13	2012-08-22
002	002-0172	Bourgogne - Franche Comté	Female	Inactive or disability		105	2008-08-01	47.55	Yes	Type II	No	No	No		Yes	Non-smoker	No	2013-05-17	Yes		67	153	28.6	118	67	106	2013-05-15	46.4
002	002-0173	Bourgogne - Franche Comté	Male	Inactive or disability	Mix nephropathy	188	2008-09-04	33.31	Yes	Type II	No	No	Yes	II	Yes	Smoker	No	2013-05-17	Yes		95	161	36.6	190	70	343	2013-05-04	16.4	4	2013-05-04
002	002-0174	Normandie	Female	Student	Diabetic nephropathy	105	2003-06-20	47.83	Yes	Type II	Yes	No	No		Yes	Non-smoker	No	2012-07-27	Yes		82	150	36.4	160	70	155	2012-07-16	29.77	0.14	2013-01-19
002	002-0175	Bourgogne - Franche Comté	Female	Inactive or disability	Nephroangiosclerosis and hypertension	88	1988-12-28	62.53	Yes	Type II	Yes	Yes	No		Yes	Non-smoker	No	2012-07-27	Yes		60	160	23.4	110	70	103.5	2012-07-25	47.95			1.73	2012-05-23
002	002-0177	Bourgogne - Franche Comté	Male	Inactive or disability	Nephroangiosclerosis and hypertension	80	1992-06-29	94.07	No	Type not specified		No	No		Yes	Former smoker	Yes	2013-05-24	Yes		78	176	25.2	150	80	163	2013-03-27	38.58
002	002-0178	Bourgogne - Franche Comté	Female	Employed	Primary chronic glomerulonephritis	182	2012-11-09	26.93	No	Type not specified		No	No		No	Non-smoker	No	2013-05-31	Yes		56	161	21.6	110	70	98	2013-05-22	54.8	0.07	2013-05-22
002	002-0180	Auvergne - Rhône-Alpes	Female	Inactive or disability	Primary chronic glomerulonephritis	80	1998-01-01	65.27	No	Type not specified		Yes	No		Yes	Non-smoker	No	2013-11-18	Yes		48	151	21.1	140	80	153	2013-11-08	29.7			0.93	2013-06-07
002	002-0182	Auvergne - Rhône-Alpes	Male	Inactive or disability	Nephroangiosclerosis and hypertension	154	2009-01-08	42.32	No	Type not specified		Yes	No		Yes	Former smoker	No	2013-12-05	Yes		89	179	27.8	150	80	161	2013-12-02	39.71			0.93	2013-12-02
002	002-0183	Bourgogne - Franche Comté	Male	Inactive or disability	Nephroangiosclerosis and hypertension	159	1996-01-23	39.37	No	Type not specified		Yes	No		Yes	Non-smoker	No	2013-12-03	Yes		52.5	162	20	145	70	132.6	2013-11-29	46.58
002	002-0184	Bourgogne - Franche Comté	Male	Inactive or disability	Mix nephropathy	77	1994-05-10	93.88	Yes	Type II	Yes	No	No		Yes	Non-smoker	No	2013-11-21	Yes		70	163	26.3	135	60	276.69	2013-11-19	20.35	5.68	2013-11-19
002	002-0185	Auvergne - Rhône-Alpes	Male	Inactive or disability	Nephroangiosclerosis and hypertension	115	1999-09-13	58.2	No	Type not specified		No	No		Yes	Non-smoker	No	2014-02-18	Yes		81			120	50	243	2014-02-10	23.59			0.18	2014-02-10
002	002-0186	Bourgogne - Franche Comté	Female	Inactive or disability	Primary chronic glomerulonephritis	116	2010-01-07	42.27	No	Type not specified		No	No		Yes	Former smoker	No	2013-09-26	Yes			153		135	75	210	2013-09-10	21.14			0.93	2013-09-10
002	002-0188	Bourgogne - Franche Comté	Male	Inactive or disability	Vascular nephropathy	141	1992-02-01	47.99	No	Type not specified		No	No		Yes	Non-smoker	No	2013-10-01	Yes		74			120	60	211	2013-09-17	28.25	0.19	2004-12-14
002	002-0191	Bourgogne - Franche Comté	Female	Inactive or disability	Tubulo-interstitial nephropathy/Chronic pyelonephritis	138	1979-08-22	42.02	No	Type not specified		No	No		No	Smoker	No	2013-05-31	Yes		68	167	24.4	130	60	100	2013-05-30	51.86			0.07	2013-05-29
002	002-0192	Bourgogne - Franche Comté	Female	Student	Other nephropathy	133	1999-03-25	36.96	No	Type not specified		No	No		Yes	Non-smoker	No	2012-04-05	Yes		52	154	21.9	130	80	152	2012-02-21	30.53	0.11	2012-05-07
002	002-0193	Bourgogne - Franche Comté	Male	Inactive or disability	Tubulo-interstitial nephropathy/Chronic pyelonephritis	133	2012-11-16	47.52	Yes	Type II	No	Yes	No		Yes	Former smoker	No	2013-06-06	Yes		104	175	34	138	72	133	2013-06-06	47.4	0.09	2013-06-06
002	002-0194	Bourgogne - Franche Comté	Male	Inactive or disability	Nephroangiosclerosis and hypertension	106	1998-11-10	65.13	No	Type not specified		No	No		Yes	Non-smoker	No	2012-04-05	Yes		75	161	28.9	140	70	267	2012-03-14	21.53	2.38	2012-03-14
002	002-0195	Bourgogne - Franche Comté	Male	Employed	Vascular nephropathy	131	2008-04-24	52.44	No	Type not specified		Yes	No		Yes	Former smoker	No	2013-06-07	Yes		81	178	25.6	115	70	181	2013-06-03	35.48	0.66	2013-06-03
002	002-0196	Bourgogne - Franche Comté	Male	Inactive or disability	Mix nephropathy	119	1992-06-15	59.49	Yes	Type II	No	No	No		Yes	Former smoker	No	2013-06-07	Yes		77	167	27.6	150	70	177	2013-05-30	35.08	0.24	2013-05-30
002	002-0197	Bourgogne - Franche Comté	Male	Employed	Vascular nephropathy	177	2012-05-01	42.19	No	Type not specified		No	No		Yes	Non-smoker	No	2013-06-07	Yes		76	172	25.7	120	70	205	2013-05-18	35.37	1.52	2013-05-18
002	002-0198	Bourgogne - Franche Comté	Female	Employed	Primary chronic glomerulonephritis	76	2000-02-01	77.41	No	Type not specified		No	No		Yes	Former smoker	No	2013-06-13	Yes		77	175	25.1	120	80	122	2013-06-04	42.4	0	2013-06-04
002	002-0199	Auvergne - Rhône-Alpes	Female	Student	Polycystic kidney disease and hereditary diseases	186	2002-05-14	26.58	Yes	Type II	No	No	No		Yes	Non-smoker	No	2013-06-13	Yes		93	163	35	110	70	235	2013-06-07	19.48	0.06	2013-06-07
002	002-0200	Bourgogne - Franche Comté	Female	Inactive or disability	Nephroangiosclerosis and hypertension	53	2003-02-18	105.27	Yes	Type II	No	Yes	No		Yes	Non-smoker	No	2013-06-14	Yes		74	168	26.2	140	80	198.9	2013-06-04	22.27			0.09	2013-06-04
002	002-0201	Auvergne - Rhône-Alpes	Female	Inactive or disability	Primary chronic glomerulonephritis	62	1993-09-20	92.59	Yes	Type II	Yes	No	No		Yes	Non-smoker	No	2013-06-14	Yes		50	152	21.6	140	80	304.4	2013-06-07	13.85			0.67	2013-04-12
002	002-0202	Auvergne - Rhône-Alpes	Female	Inactive or disability	Other nephropathy	159	2009-10-05	28.62	No	Type not specified		Yes	Yes		Yes	Non-smoker	No		No	Patient refusal
002	002-0204	Bourgogne - Franche Comté	Male	Inactive or disability	Nephroangiosclerosis and hypertension	88	1980-12-10	81.54	No	Type not specified		No	No		Yes	Non-smoker	No	2014-06-17	Yes		71	165	26.1	135	65	158	2014-06-17	37.88			0.14	2014-06-17
002	002-0205	Auvergne - Rhône-Alpes	Male	Inactive or disability	Vascular nephropathy	128.5	2002-08-27	53.42	No	Type not specified		No	No		Yes	Non-smoker	Yes	2014-02-18	Yes		68	180	21	115	70	252.82	2014-02-13	23.52			0.9	2014-01-24
002	002-0206	Bourgogne - Franche Comté	Male	Inactive or disability	Tubulo-interstitial nephropathy/Chronic pyelonephritis	88.4	2011-07-12	77.52	No	Type not specified		No	No		Yes	Former smoker	Yes	2013-12-24	Yes		68	171	23.3	145	75	137	2013-12-24	46.51	0.15	2013-12-24
002	002-0213	Bourgogne - Franche Comté	Male		Polycystic kidney disease and hereditary diseases	1760	2010-12-31	2.67	No	Type not specified		No	Yes		Yes	Smoker	No		No	Patient refusal
002	002-0214	Bourgogne - Franche Comté	Female	Inactive or disability	Nephroangiosclerosis and hypertension	75	1997-12-05	69.92	No	Type not specified		No	No		Yes	Non-smoker	No	2013-10-07	Yes		52	160	20.3	180	95	270	2013-10-04	15.32			0.37	2013-10-04
002	002-0218	Auvergne - Rhône-Alpes	Female	Inactive or disability	Other nephropathy				No	Type not specified		No	No		Yes	Non-smoker	No	2015-06-30	Yes		65	157	26.4	130	55	114	2015-06-25	42.66
002	002-0220	Bourgogne - Franche Comté	Male	Inactive or disability	Other nephropathy	80	2008-09-03	88.47	No	Type not specified		No	Yes		Yes	Former smoker	No	2013-12-17	Yes		69.5	175	22.7	145	70	209	2013-12-11	28.8			0.17	2013-12-11
002	002-0223	Auvergne - Rhône-Alpes	Male	Inactive or disability	Diabetic nephropathy	71	1995-11-23	106.32	Yes	Type II	Yes	No	No		Yes	Smoker	No	2014-06-13	Yes		85	167	30.5	140	80	142	2014-06-04	44.98	3.3	2014-06-04
002	002-0227	Auvergne - Rhône-Alpes	Female	Inactive or disability	Nephroangiosclerosis and hypertension	168	1998-10-29	29.09	No	Type not specified		No	No		Yes	Non-smoker	No	2014-08-05	Yes		77	172	26	130	70	228	2014-07-30	19.43
002	002-0228	Bourgogne - Franche Comté	Female	Inactive or disability	Nephroangiosclerosis and hypertension	197	2012-11-05	23.07	No	Type not specified		No	No		Yes	Non-smoker	No	2013-12-03	Yes		112	165	41.1	150	95	149.4	2013-11-27	31.65			0.98	2013-12-02
002	002-0229	Bourgogne - Franche Comté	Male	Employed	Diabetic nephropathy	160	2012-08-20	41.04	Yes	Type II	No	No	No		Yes	Non-smoker	No	2014-06-05	Yes		86	172	29.1	115	80	184	2014-06-02	34.69			0.21	2014-06-02
002	002-0231	Auvergne - Rhône-Alpes	Male	Inactive or disability	Nephroangiosclerosis and hypertension	141	2000-11-01	45.48	No	Type not specified		Yes	Yes		Yes	Non-smoker	No	2013-09-17	Yes		79	175	25.8	105	60	388.5	2013-09-10	13.66
002	002-0232	Auvergne - Rhône-Alpes	Female	Inactive or disability	Nephroangiosclerosis and hypertension	149	2011-06-15	31.16	No	Type not specified		No	No		Yes	Non-smoker	Yes	2014-07-03	Yes		55	150	24.4	130	65	193	2014-06-25	22.94	0.02	2014-06-25
002	002-0234	Bourgogne - Franche Comté	Male	Inactive or disability	Nephroangiosclerosis and hypertension	145	2003-12-20	44.94	No	Type not specified		No	No		Yes	Non-smoker	No	2014-04-01	Yes		78	176	25.2	135	70	245.75	2014-03-24	23.7
002	002-0235	Auvergne - Rhône-Alpes	Female	Inactive or disability	Primary chronic glomerulonephritis	98	2006-11-04	52.57	No	Type not specified		No	No		Yes	Non-smoker	No	2014-05-20	Yes		78			125	75	253.1	2014-05-15	17.18	0.88	2013-06-06
002	002-0236	Bourgogne - Franche Comté	Female	Inactive or disability	Tubulo-interstitial nephropathy/Chronic pyelonephritis	177	2001-04-06	27.7	No	Type not specified		Yes	No		Yes	Non-smoker	No	2014-01-07	Yes		45	162	17.1	120	70	236.91	2013-12-31	18.98	0.41	2013-02-20
002	002-0237	Auvergne - Rhône-Alpes	Male	Inactive or disability	Polycystic kidney disease and hereditary diseases	117	1995-12-06	59.97	No	Type not specified		No	No		Yes	Former smoker	No	2013-06-20	Yes		97	189	27.2	140	80	149	2013-06-14	42.79	0.06	2013-06-14
002	002-0238	Bourgogne - Franche Comté	Female	Inactive or disability	Polycystic kidney disease and hereditary diseases	88	2007-09-08	60.1	No	Type not specified		No	No		No	Smoker	No	2013-06-20	Yes		70	164	26	140	90	127	2013-06-13	38.63	0.25	2013-06-13
002	002-0240	Bourgogne - Franche Comté	Male	Inactive or disability	Tubulo-interstitial nephropathy/Chronic pyelonephritis	88	2001-10-22	78.14	No	Type not specified		Yes	No		Yes	Former smoker	No	2013-06-21	Yes		69	170	23.9	140	80	413	2013-06-17	12.73	0.14	2013-06-17
002	002-0241	Auvergne - Rhône-Alpes	Male	Inactive or disability	Nephroangiosclerosis and hypertension	115	1998-03-17	59.48	Yes	Type II	Yes	No	Yes		Yes	Former smoker	No	2013-10-04	Yes		110	173	36.8	120	70	138.9	2013-10-01	45.77	0.29	2013-06-11
002	002-0243	Bourgogne - Franche Comté	Female	Inactive or disability	Other nephropathy	88	2008-06-15	59.34	Yes	Type II	No	No	No		Yes	Non-smoker	No	2014-06-30	Yes		90	158	36.1	120	65	88.5	2014-06-02	57.92			0.06	2014-06-02
002	002-0244	Bourgogne - Franche Comté	Female	Inactive or disability	Vascular nephropathy	72	2010-03-03	75.76	No	Type not specified		No	No		Yes	Smoker	No	2014-02-20	Yes		59	160	23	130	80	129	2014-02-17	38.17	0.28	2014-02-17
002	002-0245	Bourgogne - Franche Comté	Male	Inactive or disability	Other nephropathy	117	2012-03-23	57.4	No	Type not specified		No	No		Yes	Former smoker	No	2013-06-27	Yes		99	173	33.1	115	75	122	2013-06-22	54.53	0.36	2013-06-22
002	002-0246	Bourgogne - Franche Comté	Male	Inactive or disability	Diabetic nephropathy	97	2000-03-10	73.12	Yes	Type II	Yes	No	No		Yes	Former smoker	No	2013-06-27	Yes		96	164	35.7	160	80	171	2013-03-11	36.5	4.38	2013-03-11
002	002-0247	Bourgogne - Franche Comté	Female	Inactive or disability	Other nephropathy	97	1994-09-24	52.11	No	Type not specified		Yes	Yes	III	Yes	Non-smoker	No	2013-06-27	Yes		51	150	22.7	150	70	164	2013-06-20	27.1
002	002-0248	Bourgogne - Franche Comté	Male	Unemployed	Vascular nephropathy	89	1994-09-16	102.76	No	Type not specified		No	No		Yes	Smoker	No	2013-06-27	Yes		110	185	32.1	130	90	133	2013-04-22	55.85	0.51	2013-06-24
002	002-0249	Auvergne - Rhône-Alpes	Female	Inactive or disability	Nephroangiosclerosis and hypertension	89	2001-01-12	57.71	No	Type not specified		No	No		Yes	Non-smoker	No	2013-06-27	Yes		60	155	25	120	70	138	2013-06-17	33.7			0.05	2013-06-17
002	002-0250	Bourgogne - Franche Comté	Male	Inactive or disability	Mix nephropathy	200	2009-02-12	31.2	Yes	Type II	Yes	No	No		Yes	Smoker	No	2013-06-28	Yes		93	178	29.4	130	80	238	2013-06-12	25.22			1.87	2013-06-12
002	002-0251	Bourgogne - Franche Comté	Female	Inactive or disability	Mix nephropathy	106	2011-02-14	46.65	Yes	Type II	Yes	Yes	No		Yes	Non-smoker	No	2014-04-04	Yes		90	154	37.9			152.93	2014-04-03	30.32			0.28	2014-04-15
002	002-0252	Bourgogne - Franche Comté	Male	Inactive or disability	Diabetic nephropathy	71	2001-05-08	99.56	Yes	Type II	Yes	Yes	No		Yes	Non-smoker	No	2013-06-28	Yes		84	165	30.9	160	70	309	2013-05-30	17.71	1.2	2012-08-30
002	002-0253	Auvergne - Rhône-Alpes	Male	Inactive or disability	Nephroangiosclerosis and hypertension	62	2001-01-06	123.87	No	Type not specified		Yes	No		Yes	Former smoker	No	2013-08-23	Yes		67	168	23.7	140	80	154.7	2013-08-12	41.46			0.05	2013-08-12
002	002-0254	Auvergne - Rhône-Alpes	Female	Inactive or disability	Primary chronic glomerulonephritis	191	2000-09-12	24.34	Yes	Type II	No	No	No		Yes	Non-smoker	No	2013-06-28	Yes		98	153	41.9	150	90	110	2013-06-22	44.34	0	2013-06-22
002	002-0255	Bourgogne - Franche Comté	Male	Inactive or disability	Vascular nephropathy	124	2006-01-01	55.46	No	Type not specified		No	No		Yes	Former smoker	No	2013-11-18	Yes		80.5	183	24	138	78	257.24	2013-11-13	23.34			2.51	2013-11-13
002	002-0257	Normandie	Male	Inactive or disability	Mix nephropathy	102	2006-12-20	66.27	Yes	Type II	Yes	No	Yes		Yes	Non-smoker	No	2015-06-02	Yes		78	158	31.2	115	80	195	2015-06-01	30.63	0.6
002	002-0258	Auvergne - Rhône-Alpes	Female	Inactive or disability	Nephroangiosclerosis and hypertension	115	2007-01-01	43.18	No	Type not specified		No	No		Yes	Non-smoker	No	2013-11-12	Yes		83	155	34.5	125	85	213	2013-11-07	20.85			0.16	2013-03-12
002	002-0262	Auvergne - Rhône-Alpes	Female	Inactive or disability	Mix nephropathy	97	2003-08-20	53.2	Yes	Type II	Yes	No	No		Yes	Non-smoker	No	2013-12-03	Yes		80.5	163	30.3	130	80	132	2013-11-27	36.21	0.14	2013-11-27
002	002-0263	Bourgogne - Franche Comté	Male	Inactive or disability	Nephroangiosclerosis and hypertension	80	2009-11-28	85.64	No	Type not specified		Yes	No		Yes	Former smoker	No	2014-02-18	Yes		78	171	26.7	150	70	172.38	2014-01-03	34.89
002	002-0264	Auvergne - Rhône-Alpes	Male	Inactive or disability	Mix nephropathy	71	1990-06-05	110.25	Yes	Type II	No	No	No		Yes	Former smoker	No	2013-09-12	Yes		75	165	27.5	140	65	192.71	2013-08-30	32.08	0.13	2013-08-30
002	002-0265	Bourgogne - Franche Comté	Female	Employed	Vascular nephropathy	75	2006-01-01	80.71	No	Type not specified		No	No		Yes	Non-smoker	No	2013-12-03	Yes		52	153	22.2	125	70	158	2013-12-03	32.95	2.36	2013-12-03
002	002-0266	Auvergne - Rhône-Alpes	Male	Employed		71	1995-07-11	118.68	Yes	Type II	Yes	No	No		Yes	Smoker	No	2013-11-21	Yes		83	170	28.7	135	80	150.28	2013-11-21	45.63	3	2013-11-21
002	002-0267	Bourgogne - Franche Comté	Male	Inactive or disability	Nephroangiosclerosis and hypertension	164	2013-05-07	36.78	No	Type not specified		No	No		Yes	Non-smoker	No	2015-03-11	Yes		73.9	160	28.9			135.4	2015-01-29	45.67			0.25	2015-01-29
002	002-0269	Auvergne - Rhône-Alpes	Female	Inactive or disability	Nephroangiosclerosis and hypertension	111	2003-01-01	44	No	Type not specified		No	No		Yes	Non-smoker	No	2013-11-05	Yes		76			200	100	249	2013-11-05	16.89
002	002-0272	Bourgogne - Franche Comté	Male	Inactive or disability	Primary chronic glomerulonephritis	133	2005-05-12	48.92	No	Type not specified		No	No		Yes	Former smoker	No	2013-07-04	Yes		63	165	23.1	120	80	150	2013-06-28	41.67	0.09	2013-06-28
002	002-0275	Bourgogne - Franche Comté	Male	Student	Nephroangiosclerosis and hypertension	88	2009-10-31	83.94	No	Type not specified		No	No		Yes	Non-smoker	No	2013-10-17	Yes		85	175	27.8	160	100	256	2013-10-15	24.11	0.42	2013-10-15
002	002-0276	Bourgogne - Franche Comté	Male	Employed	Polycystic kidney disease and hereditary diseases	265	1989-01-01	27.29	No	Type not specified		No	No		Yes	Former smoker	No	2013-11-08	Yes		69	176	22.3	130	70	298.79	2013-11-05	20.73	3.37	2013-11-05
002	002-0280	Auvergne - Rhône-Alpes	Male	Inactive or disability	Unknown	123	2011-03-30	53.39	No	Type not specified		No	No		Yes	Smoker	No	2013-07-05	Yes		67	170	23.2	130	80	254	2013-07-04	22.99	0.43	2013-07-04
002	002-0283	Bourgogne - Franche Comté	Male	Employed	Nephroangiosclerosis and hypertension	133	2005-06-17	55.85	No	Type not specified		No	No		Yes	Non-smoker	No	2014-02-13	Yes		63.5	176	20.5	100	65	443.77	2014-02-12	13.3	3.18	2013-11-08
002	002-0284	Bourgogne - Franche Comté	Male	Inactive or disability	Other nephropathy	146	2008-01-01	43.1	No	Type not specified		No	No		Yes	Former smoker	Yes	2014-03-11	Yes		83	180	25.6	135	65	361.1	2014-03-08	14.93			0.29	2014-03-08
002	002-0285	Auvergne - Rhône-Alpes	Male	Inactive or disability	Mix nephropathy	212	2010-03-17	27.88	Yes	Type II	No	Yes	No		Yes	Former smoker	No	2014-09-30	Yes		65	172	22	145	75	274	2014-09-30	20.53
002	002-0286	Auvergne - Rhône-Alpes	Female	Employed	Tubulo-interstitial nephropathy/Chronic pyelonephritis	351	2008-02-19	12.52	No	Type not specified		No	No		Yes	Non-smoker	No	2013-11-12	Yes		95	164	35.3	140	75	169	2013-11-08	28.59	0.17	2013-11-08
002	002-0288	Bourgogne - Franche Comté	Male	Inactive or disability	Other nephropathy	123	2008-05-14	53.24	Yes	Type II	No	No	No		No	Former smoker	No	2013-07-12	Yes		83.5	167	29.9	90	60	130	2013-05-03	49.28			0.19
002	002-0293	Auvergne - Rhône-Alpes	Male	Inactive or disability	Vascular nephropathy	80	1989-07-01	97.39	Yes	Type II	No	Yes	No		Yes	Non-smoker	No	2013-11-28	Yes		100	170	34.6	145	90	167	2013-09-11	38.07
002	002-0294	Bourgogne - Franche Comté	Male	Inactive or disability	Nephroangiosclerosis and hypertension	155	2012-03-14	40.66	No	Type not specified		No	No		Yes	Former smoker	No	2013-07-18	Yes		84	178	26.5	130	80	137	2013-07-15	46.76	0.11	2013-07-15
002	002-0295	Bourgogne - Franche Comté	Male	Employed	Nephroangiosclerosis and hypertension	124	1994-01-13	59.01	No	Type not specified		No	No		Yes	Former smoker	No	2013-07-18	Yes		77	176	24.9	150	100	311	2013-07-16	18.93	0.68	2013-07-16
002	002-0296	Auvergne - Rhône-Alpes	Male	Inactive or disability	Vascular nephropathy	124	2007-10-18	51.78	No	Type not specified		No	No		Yes	Former smoker	No	2013-07-18	Yes		89	165	32.7	120	70	128	2013-06-25	49.19			0.29	2013-06-25
002	002-0298	Auvergne - Rhône-Alpes	Male	Inactive or disability		106	2003-08-15	64.13	No	Type not specified		Yes	No		Yes	Former smoker	No	2013-07-19	Yes		77	164	28.6	125	75	120.4	2013-07-03	53.84			0.1	2013-07-03
002	002-0300	Bourgogne - Franche Comté	Male	Inactive or disability		106	1992-05-18	69.43	Yes	Type II	Yes	No	No		Yes	Former smoker	No	2013-07-05	Yes		94	179	29.3			221	2013-07-02	27.55
002	002-0301	Auvergne - Rhône-Alpes	Male	Inactive or disability	Nephroangiosclerosis and hypertension	97	1993-04-15	71.7	No	Type not specified		Yes	Yes		Yes	Former smoker	No	2013-07-05	Yes		90	170	31.1	110	60	190.6	2013-06-18	31.14			0.26	2013-07-09
002	002-0302	Bourgogne - Franche Comté	Male	Inactive or disability	Mix nephropathy	101	2008-10-13	68.87	Yes	Type II	Yes	No	No		Yes	Former smoker	No	2013-07-05	Yes		105	165	38.6	170	80	416.8	2013-05-21	13.21	8	2013-07-30
002	002-0303	Bourgogne - Franche Comté	Male	Inactive or disability	Other nephropathy	88	1998-07-01	81.54	No	Type not specified		Yes	No		Yes	Non-smoker	No	2013-12-16	Yes		68	174	22.5	125	75	123	2013-12-13	52.95	0.29	2013-12-13
002	002-0304	Bourgogne - Franche Comté	Male	Inactive or disability	Vascular nephropathy	159	2010-05-20	39.06	No	Type not specified		No	No		Yes	Former smoker	No	2014-07-29	Yes		79	176	25.5	150	80	262	2014-07-25	21.73	1.89	2014-04-10
002	002-0305	Bourgogne - Franche Comté	Male	Employed	Nephroangiosclerosis and hypertension	125	2009-03-10	58.19	No	Type not specified		No	No		Yes	Former smoker	No	2013-12-16	Yes		98	175	32	137	85	138.79	2013-11-30	50.65	0.04	2013-11-30
002	002-0306	Auvergne - Rhône-Alpes	Female	Inactive or disability	Polycystic kidney disease and hereditary diseases	106	2001-09-04	48.17	No	Type not specified		No	No		Yes	Non-smoker	No	2014-01-13	Yes			164		140	65	577	2014-01-10	6.57	0.24	2013-11-19
002	002-0308	Auvergne - Rhône-Alpes	Female	Inactive or disability	Vascular nephropathy	102	1985-01-01	54.86	Yes	Type II	Yes	No	No		Yes	Non-smoker	No	2013-07-25	Yes		99	157	40.2	110	60	185	2013-07-19	24.88	0.11	2013-07-19
002	002-0310	Bourgogne - Franche Comté	Male	Inactive or disability	Vascular nephropathy	87	2006-01-01	78.75	No	Type not specified		No	No		Yes	Former smoker	No	2013-10-07	Yes		87	175	28.4	155	85	178	2013-09-12	33.86	0.42	2013-09-12
002	002-0311	Bourgogne - Franche Comté	Female	Student	Vascular nephropathy	106	2008-07-17	49.15	No	Type not specified		No	No		Yes	Non-smoker	No	2013-10-03	Yes		71.5	156	29.4	125	80	154	2013-09-12	31.41	0.59	2013-09-12
002	002-0312	Bourgogne - Franche Comté	Male	Inactive or disability		128	2010-07-02	49.19	No	Type not specified		Yes	Yes		Yes	Non-smoker	No	2013-07-12	Yes		94	170	32.5	135	80	130.8	2013-07-08	47.64
002	002-0315	Bourgogne - Franche Comté	Female	Inactive or disability	Nephroangiosclerosis and hypertension	100	2007-05-14	51.2	No	Type not specified		No	No		Yes	Non-smoker	No	2013-07-12	Yes		55	159	21.8	135	85	114.92	2013-07-11	42.85	0.06	2013-07-20
002	002-0319	Auvergne - Rhône-Alpes	Male	Inactive or disability	Diabetic nephropathy	67	2007-09-20	112.07	Yes	Type II	No	Yes	No		Yes	Former smoker	No		No	Doctor refusal
002	002-0320	Bourgogne - Franche Comté	Female	Unemployed	Diabetic nephropathy	62	1999-12-29	95.65	Yes	Type II	Yes	No	No		Yes	Smoker	No	2014-01-10	Yes		79	165	29	170	90	178	2014-01-08	26.75	0.84	2014-01-08
002	002-0321	Auvergne - Rhône-Alpes	Female	Inactive or disability	Other nephropathy	97	2010-06-15	51.13	No	Type not specified		No	No		Yes	Non-smoker	No	2014-09-30	Yes		87	155	36.2	115	60	116	2014-09-30	41.18
002	002-0322	Auvergne - Rhône-Alpes	Male	Inactive or disability	Nephroangiosclerosis and hypertension	132.6	2009-02-04	49.53	No	Type not specified		No	No		Yes	Former smoker	No	2014-09-16	Yes		70.5	169	24.7	110	70	247.52	2014-09-10	23.76			0	2014-09-10
002	002-0324	Bourgogne - Franche Comté	Male	Inactive or disability	Mix nephropathy	142	2004-07-24	44.86	Yes	Type II	Yes	No	No		Yes	Non-smoker	No	2014-05-13	Yes		70	169	24.5	120	50	213	2014-05-02	27.39	0.38	2014-05-02
002	002-0325	Auvergne - Rhône-Alpes	Male	Employed	Nephroangiosclerosis and hypertension	79.2	1995-01-02	102.14	Yes	Type II	No	No	No		Yes	Former smoker	No	2015-01-06	Yes		120	180	37	120	70	130	2014-12-19	52.9	0.59	2014-12-19
002	002-0326	Bourgogne - Franche Comté	Male	Inactive or disability	Other nephropathy	92	2008-01-11	78	No	Type not specified		No	No		No	Non-smoker	No	2014-09-02	Yes		78	172	26.4	130	75	189	2014-08-22	33.31	0.28	2014-08-22
002	002-0327	Bourgogne - Franche Comté	Male	Inactive or disability	Nephroangiosclerosis and hypertension	124	2005-04-13	54	No	Type not specified		No	Yes	II	Yes	Former smoker	No	2013-09-13	Yes		68	162	25.9	170	90	133	2013-09-13	48.65	0.22	2013-09-13
002	002-0328	Auvergne - Rhône-Alpes	Male	Inactive or disability	Nephroangiosclerosis and hypertension	106	2003-11-28	63.94	Yes	Type I	Yes	Yes	No		Yes	Non-smoker	No	2013-08-16	Yes		84	162	32	150	80	187	2013-08-23	32.31			0.4	2013-08-23
002	002-0329	Auvergne - Rhône-Alpes	Male	Inactive or disability	Mix nephropathy	88	1994-06-04	85.68	Yes	Type II	Yes	Yes	No		Yes	Former smoker	No	2014-02-07	Yes		70.5	165	25.9	165	80	505	2014-02-07	10.62	6.7	2014-02-07
002	002-0330	Auvergne - Rhône-Alpes	Male	Inactive or disability	Mix nephropathy	210	2008-03-11	28.64	Yes	Type II	No	No	No		Yes	Non-smoker	Yes	2014-09-02	Yes		83	165	30.5	140	80	265	2014-08-26	21.55			0.67	2014-08-26
002	002-0331	Auvergne - Rhône-Alpes	Male	Inactive or disability	Primary chronic glomerulonephritis	130.98	1999-06-08	49.94	No	Type not specified		No	No		Yes	Former smoker	No	2014-01-07	Yes		87	173	29.1	145	85	139	2014-01-07	44.83
002	002-0332	Bourgogne - Franche Comté	Female	Inactive or disability	Nephroangiosclerosis and hypertension	98.12	2011-11-26	52.02	No	Type not specified		No	No		Yes	Non-smoker	No	2014-09-02	Yes		64	158	25.6	155	77	107		46.66
002	002-0334	Bourgogne - Franche Comté	Male	Inactive or disability	Mix nephropathy	89	2008-01-10	76.71	Yes	Type II	Yes	Yes	No		Yes	Former smoker	No	2015-03-17	Yes		99	170	34.3	130	85	172	2015-03-10	35.23			1.09	2015-03-10
002	002-0335	Bourgogne - Franche Comté	Male	Inactive or disability	Mix nephropathy	97.4	2009-12-02	69.7	Yes	Type II	Yes	No	Yes		Yes	Former smoker	No	2014-04-29	Yes		71.5	168	25.3	150	80	250	2014-04-23	23.17	0.15	2014-04-23
002	002-0339	Bourgogne - Franche Comté	Female	Inactive or disability	Mix nephropathy	62	1993-08-22	97.91	Yes	Type II	Yes	Yes	No		Yes	Smoker	No	2013-08-23	Yes		92	160	35.9	140	80	173	2013-08-19	27.64			1	2013-08-19
002	002-0342	Bourgogne - Franche Comté	Female	Inactive or disability	Other nephropathy	156.47	2011-12-12	28.95	No	Type not specified		No	No		Yes	Non-smoker	No	2014-07-08	Yes		55	152	23.8	160	80	176	2014-06-24	25.1	0	2014-06-24
002	002-0345	Bourgogne - Franche Comté	Male	Inactive or disability	Tubulo-interstitial nephropathy/Chronic pyelonephritis	115	2006-08-13	60.5	No	Type not specified		No	No		Yes	Smoker	No	2014-09-02	Yes		76	168	26.9	140	85	130.83	2014-06-24	50.76			0.45	2013-06-14
002	002-0348	Auvergne - Rhône-Alpes	Female	Inactive or disability	Nephroangiosclerosis and hypertension	97	1987-04-16	54.64	No	Type not specified		Yes	No		Yes	Non-smoker	No	2014-07-01	Yes		41	150	18.2	130	60	171	2014-07-01	26.25
002	002-0350	Auvergne - Rhône-Alpes	Male	Employed	Primary chronic glomerulonephritis	180	2011-09-05	43.38	No	Type not specified		No	No		No	Non-smoker	No	2013-08-16	Yes		62	188	17.5	120	80	206	2013-08-12	36.5	2.08	2013-08-12
002	002-0351	Bourgogne - Franche Comté	Male	Inactive or disability	Nephroangiosclerosis and hypertension	163	2013-06-18	37.76	No	Type not specified		No	No		Yes	Non-smoker	No	2013-09-06	Yes		64			140	60	131.7	2013-07-17	48.3			0.05	2013-07-17
002	002-0353	Bourgogne - Franche Comté	Female	Inactive or disability	Diabetic nephropathy	98.12	2012-10-22	51.14	Yes	Type II	No	No	No		Yes	Non-smoker	No	2014-09-09	Yes		55	160	21.5	140	80	104	2014-09-01	47.56	0.04	2014-09-01
002	002-0354	Bourgogne - Franche Comté	Male	Inactive or disability	Mix nephropathy	115	1990-01-03	61.64	Yes	Type II	No	No	No		Yes	Non-smoker	Yes	2014-12-09	Yes		90	170	31.1	140	80	121.11	2014-12-05	53.76	0.18	2014-12-05
002	002-0355	Auvergne - Rhône-Alpes	Female	Inactive or disability	Nephroangiosclerosis and hypertension	71	2001-06-15	75.34	No	Type not specified		Yes	No		Yes	Non-smoker	No	2015-03-12	Yes		58	160	22.7	155	80	163	2015-03-05	27.81			0.07	2015-03-05
002	002-0356	Bourgogne - Franche Comté	Female	Inactive or disability		106	1987-03-11	51.07	Yes	Type II	No	No	No		Yes	Non-smoker	No	2013-09-06	Yes		93	158	37.3	130	60	115	2013-06-19	42.58
002	002-0359	Auvergne - Rhône-Alpes	Male	Inactive or disability	Nephroangiosclerosis and hypertension	133	2013-05-01	48.92	No	Type not specified		No	No		Yes	Smoker	No	2013-11-12	Yes		86	173	28.7	145	80	119.34	2013-11-05	55.44			0.13	2013-11-05
002	002-0361	Auvergne - Rhône-Alpes	Male	Student	Other nephropathy	97	1998-09-08	71.04	No	Type not specified		Yes	No		Yes	Non-smoker	Yes	2014-06-03	Yes		88	173	29.4	150	80	128	2014-05-30	49.42	0.06	2014-05-30
002	002-0365	Bourgogne - Franche Comté	Female	Employed	Polycystic kidney disease and hereditary diseases	97	1997-02-24	59.98	No	Type not specified		No	No		Yes	Non-smoker	Yes	2014-01-13	Yes		61	172	20.6	110	60	125	2013-09-24	41.54	0.13	2013-09-30
002	002-0366	Bourgogne - Franche Comté	Male	Inactive or disability	Tubulo-interstitial nephropathy/Chronic pyelonephritis	152	2007-09-07	41.15	No	Type not specified		Yes	Yes		Yes	Non-smoker	No	2014-11-24	Yes		63	172	21.3	100	60	181	2014-10-06	33.05			0.06	2014-02-18
002	002-0372	Auvergne - Rhône-Alpes	Female	Employed	Polycystic kidney disease and hereditary diseases	208	2013-04-15	24.34	No	Type not specified		No	No		Yes	Non-smoker	No		No	Patient refusal
002	002-0374	Auvergne - Rhône-Alpes	Female	Inactive or disability		53	2001-01-27	109.75	Yes	Type II	No	No	No		Yes	Non-smoker	No	2013-09-13	Yes		70	152	30.3	135	60	132.6	2013-08-27	36.64			0.33	2012-10-11
002	002-0377	Auvergne - Rhône-Alpes	Male	Inactive or disability	Other nephropathy	111	1996-11-01	65.26	Yes	Type II	Yes	No	No		Yes	Former smoker	No	2013-09-13	Yes		82	166	29.8	130	80	233	2013-08-26	26.08	1.13	2013-08-26
002	002-0381	Auvergne - Rhône-Alpes	Male	Inactive or disability	Mix nephropathy	128	2007-10-07	51.74	Yes	Type II	Yes	Yes	No		Yes	Former smoker	No	2013-09-19	Yes		82	168	29.1	160	80	188	2013-09-16	32.63	0.13	2013-09-16
002	002-0383	Bourgogne - Franche Comté	Male	Inactive or disability	Nephroangiosclerosis and hypertension	169	2009-03-19	35.95	No	Type not specified		No	No		Yes	Non-smoker	No	2013-09-19	Yes		81	172	27.4	130	70	191	2013-09-12	30.92	0.32
002	002-0384	Bourgogne - Franche Comté	Male	Employed	Diabetic nephropathy	121	1999-05-05	66.4	Yes	Type I	Yes	Yes	No		Yes	Non-smoker	No	2013-09-19	Yes		76	170	26.3	145	70	153	2013-09-16	46.53	0.9	2013-09-16
002	002-0385	Auvergne - Rhône-Alpes	Male	Inactive or disability	Nephroangiosclerosis and hypertension	80	2003-02-17	86.52	No	Type not specified		No	No		Yes	Former smoker	No	2013-09-20	Yes		72	175	23.5	125	75	233.6	2013-09-17	24.51
002	002-0386	Bourgogne - Franche Comté	Male	Inactive or disability	Vascular nephropathy	88	1994-08-31	85.68	No	Type not specified		No	No		Yes	Former smoker	No	2013-09-20	Yes		71.5	165	26.3			162	2013-06-04	39.55
002	002-0387	Bourgogne - Franche Comté	Male	Inactive or disability	Tubulo-interstitial nephropathy/Chronic pyelonephritis	141	2007-06-11	46.71	No	Type not specified		No	No		Yes	Non-smoker	Yes	2013-09-20	Yes		71	172	24			126.41	2013-08-19	52.03	0.16	2013-08-19
002	002-0388	Bourgogne - Franche Comté	Female	Inactive or disability		88	2003-08-29	59.53	No	Type not specified		No	No		Yes	Non-smoker	No	2014-08-12	Yes		67	148	30.6	170	95	146.9	2014-08-06	31.92	0.17	2014-08-08
002	002-0389	Auvergne - Rhône-Alpes	Male	Employed	Other nephropathy	160	2010-02-22	43.76	No	Type not specified		No	No		Yes	Smoker	No	2013-09-20	Yes		99	183	29.6	140	90	139.8	2013-08-23	50.44	0.44	2013-08-23
002	002-0391	Auvergne - Rhône-Alpes	Male	Employed	Vascular nephropathy	180	2010-08-07	37.52	No	Type not specified		No	No		No	Non-smoker	No	2013-09-20	Yes		67	164	24.9	110	70	196	2013-09-14	33.58	0.17
002	002-0398	Bourgogne - Franche Comté	Female	Employed	Vascular nephropathy	71	2001-12-12	88.06	No	Type not specified		No	No		Yes	Non-smoker	No	2014-10-21	Yes		70	170	24.2	150	85	282	2014-10-04	16.73	2.36	2014-10-04
002	002-0399	Bourgogne - Franche Comté	Male	Inactive or disability	Vascular nephropathy	275.2	2011-10-04	21.08	No	Type not specified		No	No		Yes	Non-smoker	No	2014-04-29	Yes		62	165	22.8	150	90	249.6	2014-04-22	23.4	13	2014-04-22
002	002-0400	Bourgogne - Franche Comté	Male	Inactive or disability	Mix nephropathy	159	2009-12-07	39.81	Yes	Type II	Yes	Yes	Yes	II	Yes	Former smoker	No	2013-09-26	Yes		115	172	38.9	185	85	168	2013-09-24	36.95			0.05	2013-09-24
002	002-0401	Bourgogne - Franche Comté	Male	Employed	Nephroangiosclerosis and hypertension	159	1982-01-01	43.88	No	Type not specified		Yes	No		Yes	Non-smoker	No	2013-09-26	Yes		92	170	31.8	145	85	304	2013-09-23	18.64			1.95	2013-09-23
002	002-0402	Bourgogne - Franche Comté	Female	Inactive or disability	Other nephropathy	88	1997-03-01	58.3	No	Type not specified		No	No		Yes	Former smoker	No	2013-09-26	Yes		58.5	152	25.3	130	70	113	2013-09-01	41.95
002	002-0406	Bourgogne - Franche Comté	Female	Inactive or disability		97	1990-05-02	58.71	Yes	Type II	No	No	No		Yes	Non-smoker	No	2013-09-27	Yes		80	165	29.4	130	70	102	2013-09-23	50.52	0.22	2013-09-23
002	002-0407	Bourgogne - Franche Comté	Male	Student	Other nephropathy	124	2013-03-12	52.46	No	Type not specified		No	No		Yes	Non-smoker	No	2014-09-24	Yes		75			110	70	141.44	2014-08-13	44.95	0.07	2014-08-13
002	002-0412	Bourgogne - Franche Comté	Male	Employed	Mix nephropathy	116	2013-07-08	58.7	Yes	Type II	No	No	No		Yes	Former smoker	No		No	Patient refusal
002	002-0414	Bourgogne - Franche Comté	Male	Inactive or disability	Other nephropathy	85	1997-12-02	83.24	No	Type not specified		No	No		No	Non-smoker	No	2013-10-01	Yes		76	160	29.7	125	60	168.84	2013-09-24	36.08			0.23	2013-09-24
002	002-0415	Auvergne - Rhône-Alpes	Male	Student	Nephroangiosclerosis and hypertension	82	2010-02-14	90.37	No	Type not specified		No	No		Yes	Non-smoker	No	2013-10-01	Yes		84.3	175	27.5	130	90	228	2013-09-30	27.46	2.35	2013-09-30
002	002-0417	Bourgogne - Franche Comté	Male	Inactive or disability	Nephroangiosclerosis and hypertension	159	2008-02-15	39.16	No	Type not specified		No	No		Yes	Former smoker	No		No	Patient refusal
002	002-0419	Auvergne - Rhône-Alpes	Male	Inactive or disability	Mix nephropathy	141	2010-04-15	45.87	No	Type not specified		No	No		Yes	Former smoker	No	2014-05-27	Yes		80.5	178	25.4	130	75	223	2014-03-28	26.72	0.21	2014-03-28
002	002-0426	Bourgogne - Franche Comté	Female	Employed	Nephroangiosclerosis and hypertension	88	1989-05-28	70.62	No	Type not specified		No	No		Yes	Non-smoker	No	2013-10-04	Yes		107	159	42.3	120	70	143	2013-10-01	35.57			0.07	2013-08-28
002	002-0427	Bourgogne - Franche Comté	Female	Inactive or disability	Nephroangiosclerosis and hypertension	141	2013-02-01	33.65	No	Type not specified		No	No		Yes	Non-smoker	No	2013-10-04	Yes		90	162	34.3	110	60	169.9	2013-09-30	27.14	0.04	2013-03-12
002	002-0433	Bourgogne - Franche Comté	Male	Student	Vascular nephropathy	106	1990-11-21	84.97	No	Type not specified		No	No		Yes	Smoker	No	2013-10-10	Yes		57	163	21.5	130	80	231	2013-10-08	29.07	0.63	2013-10-08
002	002-0434	Bourgogne - Franche Comté	Male	Employed	Vascular nephropathy	88	2010-02-01	82.1	Yes	Type II	No	No	No		Yes	Former smoker	No	2013-11-29	Yes		102	169	35.7	130	80	127	2013-11-18	53.22	0.82	2013-11-18
002	002-0435	Auvergne - Rhône-Alpes	Male	Inactive or disability	Other nephropathy	120	2003-01-01	58.46	No	Type not specified		No	No		Yes	Former smoker	No	2013-10-10	Yes		95	176	30.7	125	80	122	2013-10-07	55.38	0.12	2013-10-07
002	002-0441	Bourgogne - Franche Comté	Female	Inactive or disability	Primary chronic glomerulonephritis	133	2006-04-01	37.44	No	Type not specified		No	No		No	Non-smoker	No	2013-10-15	Yes		48	153	20.5	130	75	130	2013-10-01	37.6			0	2013-10-01
002	002-0442	Auvergne - Rhône-Alpes	Male	Inactive or disability	Tubulo-interstitial nephropathy/Chronic pyelonephritis	123	2009-06-15	54.51	Yes	Type II	No	No	No		Yes	Non-smoker	Yes	2013-10-15	Yes		94	179	29.3	140	70	174	2013-10-03	36.09			0.17	2013-04-09
002	002-0443	Bourgogne - Franche Comté	Male	Employed	Nephroangiosclerosis and hypertension	141	2011-12-01	47.65	No	Type not specified		No	No		Yes	Smoker	No	2013-10-15	Yes		87.5	174	28.9	130	70	210	2013-10-03	29.89			1.2	2013-10-03
002	002-0445	Bourgogne - Franche Comté	Male	Inactive or disability	Mix nephropathy	132	2013-07-15	49.5	Yes	Type II		No	No		Yes	Former smoker	No	2014-12-09	Yes		97	180	29.9	180	100	136.3	2014-12-02	47.56			2.67	2014-12-02
002	002-0446	Normandie	Male	Inactive or disability	Mix nephropathy	75	2007-10-02	94.23	Yes	Type II	Yes	No	No		Yes	Non-smoker	No		No	Patient refusal
002	002-0447	Bourgogne - Franche Comté	Female	Inactive or disability	Vascular nephropathy	147	2012-06-11	32.53	No	Type not specified		No	No		Yes	Non-smoker	No	2013-10-15	Yes		52	156	21.4	145	70	93.8	2013-10-10	54.47	0.95	2013-10-10
002	002-0449	Bourgogne - Franche Comté	Male	Inactive or disability	Other nephropathy	106	1986-08-22	70.38	No	Type not specified		No	No		Yes	Former smoker	No	2013-10-17	Yes		78	176	25.2	120	70	169	2013-09-26	37.22	0.13	2013-09-26
002	002-0451	Bourgogne - Franche Comté	Male	Inactive or disability	Other nephropathy	132	2008-03-01	47.36	No	Type not specified		No	No		Yes	Non-smoker	No	2013-10-17	Yes		63	168	22.3	110	60	253	2013-10-14	22.1	0.07	2013-03-25
002	002-0452	Bourgogne - Franche Comté	Male	Inactive or disability	Nephroangiosclerosis and hypertension	98	2006-11-24	68.83	No	Type not specified		No	No		Yes	Former smoker	No	2014-05-16	Yes		69	165	25.3	170	85	263.7	2014-03-10	21.51			1.44	2014-05-22
002	002-0453	Bourgogne - Franche Comté	Female	Employed	Vascular nephropathy	62	1999-03-27	127.89	No	Type not specified		No	No		Yes	Smoker	No	2013-10-31	Yes		58	158	23.2	120	80	225	2013-10-22	24.46	3.13	2013-10-22
002	002-0454	Auvergne - Rhône-Alpes	Male	Employed	Mix nephropathy	96	2007-03-12	78.54	Yes	Type II	Yes	No	No		Yes	Former smoker	No	2013-10-21	Yes		104	171	35.6	155	90	142.5	2013-10-14	48.51	2.22	2013-10-14
002	002-0456	Auvergne - Rhône-Alpes	Female	Employed	Vascular nephropathy	62	1993-10-07	123.63	No	Type not specified		No	No		Yes	Non-smoker	No	2014-04-17	Yes		89	173	29.7	125	75	163	2014-04-14	33.34	0.46	2014-04-14
002	002-0457	Auvergne - Rhône-Alpes	Female	Inactive or disability	Nephroangiosclerosis and hypertension	126	2011-07-04	37.53	No	Type not specified		Yes	No		Yes	Non-smoker	No	2014-10-14	Yes	Not enough time during the visit with the doctor	52	148	23.7	125	70	162.66	2014-10-09	27.74			0.07	2014-10-09
002	002-0458	Bourgogne - Franche Comté	Female	Inactive or disability	Mix nephropathy	138	2010-03-09	33.79	Yes	Type II	Yes	No	No		Yes	Non-smoker	No	2014-08-19	Yes		76	153	32.5	145	85	144	2014-08-09	31.86			0.14	2014-08-09
002	002-0459	Bourgogne - Franche Comté	Male	Inactive or disability	Nephroangiosclerosis and hypertension	137	1990-05-15	51.87	No	Type not specified		No	No		Yes	Non-smoker	No	2014-04-24	Yes		111.5	166	40.5	135	70	136.14	2014-04-17	47.9			1.32	2014-04-17
002	002-0460	Bourgogne - Franche Comté	Male	Inactive or disability	Other nephropathy	168	2009-09-19	36.47	No	Type not specified		No	Yes	III	No	Former smoker	No	2013-10-31	Yes		82	168	29.1	160	90	181.4	2013-10-25	33.05			0.1	2013-10-25
002	002-0462	Bourgogne - Franche Comté	Male	Inactive or disability	Diabetic nephropathy	88	1983-11-22	91.5	Yes	Type II	Yes	No	No		Yes	Former smoker	No	2013-11-05	Yes		84	173	28.1	135	75	131.72	2013-10-24	50.53			0.58	2013-10-24
002	002-0463	Bourgogne - Franche Comté	Female	Inactive or disability	Mix nephropathy	212	2012-04-12	21.32	Yes	Type II	Yes	No	No		Yes	Non-smoker	No	2013-11-05	Yes		94.5	146	44.3	135	80	129.95	2013-10-29	37.39	0.17	2013-10-29
002	002-0465	Bourgogne - Franche Comté	Male	Inactive or disability	Nephroangiosclerosis and hypertension	174	2010-06-01	34.93	No	Type not specified		No	No		Yes	Non-smoker	No	2013-11-05	Yes		90	175	29.4	165	85	188.5	2013-10-29	31.62			0.1	2013-10-29
002	002-0467	Bourgogne - Franche Comté	Male	Inactive or disability	Nephroangiosclerosis and hypertension	113	2008-09-12	60.5	No	Type not specified		No	No		Yes	Former smoker	No	2013-11-05	Yes		68	168	24.1	165	80	132.6	2013-10-30	49.53			0.11	2013-10-30
002	002-0469	Bourgogne - Franche Comté	Male	Inactive or disability	Diabetic nephropathy	158	2007-07-19	39.05	Yes	Type II	Yes	No	No		Yes	Non-smoker	No	2013-11-07	Yes		82	164	30.5	90	50	243	2013-10-29	23.42	0.21	2013-10-29
002	002-0470	Bourgogne - Franche Comté	Male	Inactive or disability		127	2010-02-26	50.5	No	Type not specified		Yes	Yes		Yes	Former smoker	No	2013-11-08	Yes		79	170	27.3			164.6	2013-11-06	37.15			0.07	2011-11-17
002	002-0472	Bourgogne - Franche Comté	Male	Inactive or disability	Mix nephropathy	68	2001-11-01	110.17	Yes	Type II	No	No	No		Yes	Former smoker	No	2013-11-28	Yes		77.3	168	27.4	155	90	182.99	2013-11-19	33.85	1.01	2013-11-19
002	002-0473	Auvergne - Rhône-Alpes	Female	Inactive or disability	Primary chronic glomerulonephritis	133	2009-06-15	35.71	No	Type not specified		No	No		Yes	Non-smoker	No		No	Patient refusal
002	002-0475	Bourgogne - Franche Comté	Female	Inactive or disability	Nephroangiosclerosis and hypertension	80	2001-03-09	67.54	Yes	Type II	No	No	No		Yes	Non-smoker	Yes	2013-11-15	Yes		67	147	31	120	80	162	2013-11-15	28.83			0.5	2013-11-15
002	002-0476	Bourgogne - Franche Comté	Male	Inactive or disability	Mix nephropathy	118	2010-02-17	58.12	Yes	Type II	Yes	No	No		Yes	Former smoker	No	2013-11-15	Yes		92.5	166	33.6	130	60	342.11	2013-08-01	16.85	2.42	2013-02-27
002	002-0477	Bourgogne - Franche Comté	Male	Inactive or disability	Mix nephropathy	94	2001-03-12	74.82	Yes	Type II	No	No	No		Yes	Former smoker	No	2013-11-15	Yes		90	175	29.4	160	80	218	2013-11-12	27.36	0.27	2013-11-12
002	002-0480	Auvergne - Rhône-Alpes	Male	Inactive or disability	Mix nephropathy	141	2003-08-19	46.71	Yes	Type II	Yes	Yes	No		Yes	Non-smoker	No	2013-11-19	Yes		116	175	37.9	155	85	140.7	2013-11-12	45.46			0.6	2013-11-12
002	002-0484	Bourgogne - Franche Comté	Male	Inactive or disability	Nephroangiosclerosis and hypertension	114	2009-02-11	59.32	No	Type not specified		No	No		Yes	Non-smoker	No	2013-11-29	Yes		122	192	33.1	135	100	147	2013-11-22	43.71	1.81	2013-11-22
002	002-0486	Bourgogne - Franche Comté	Male	Inactive or disability	Primary chronic glomerulonephritis	124	2006-01-01	54.17	No	Type not specified		No	No		No	Non-smoker	No	2013-11-29	Yes		64	163	24.1	130	80	190	2013-11-25	32.42	0.78	2013-11-25
002	002-0487	Bourgogne - Franche Comté	Female	Inactive or disability	Other nephropathy	167	2009-02-14	27.61	Yes	Type II	No	No	No		Yes	Non-smoker	No	2013-11-29	Yes		58	143	28.4	180	90	270	2013-11-26	15.69	1.17	2010-02-22
002	002-0488	Auvergne - Rhône-Alpes	Female	Inactive or disability	Nephroangiosclerosis and hypertension	115	2007-01-11	42.69	No	Type not specified		Yes	No		Yes	Non-smoker	No	2013-11-29	Yes		55	155	22.9	130	80	257	2013-11-21	16.61	0.09	2013-11-21
002	002-0489	Bourgogne - Franche Comté	Male	Inactive or disability	Vascular nephropathy	112	2001-12-11	62.38	No	Type not specified		No	No		Yes	Former smoker	No	2014-02-10	Yes		82.5	172	27.9	110	65	140	2014-02-05	46.25
002	002-0491	Auvergne - Rhône-Alpes	Female	Inactive or disability	Vascular nephropathy	88	2006-06-14	62.04	No	Type not specified		No	No		Yes	Former smoker	No	2013-12-02	Yes		87	166	31.6	155	80	195.6	2013-11-28	24.07	2.53	2013-12-02
002	002-0492	Auvergne - Rhône-Alpes	Male	Inactive or disability	Vascular nephropathy	124	2003-07-06	53.2	No	Type not specified		Yes	Yes		Yes	Former smoker	No	2013-12-02	Yes		79	172	26.7	150	80	148	2013-11-15	42.21	1.55	2013-11-15
002	002-0493	Bourgogne - Franche Comté	Male	Inactive or disability	Vascular nephropathy	115	2000-10-18	61.88	No	Type not specified		No	No		Yes	Former smoker	No	2014-01-28	Yes			168		152	96	118.46	2013-12-13	57.11	4.53	2013-04-15
002	002-0494	Bourgogne - Franche Comté	Female	Student	Tubulo-interstitial nephropathy/Chronic pyelonephritis	159	2002-05-16	34.31	No	Type not specified		No	No		Yes	Non-smoker	No		No	Doctor refusal
002	002-0495	Bourgogne - Franche Comté	Female	Inactive or disability	Nephroangiosclerosis and hypertension	105	2009-11-27	47.42	No	Type not specified		No	No		Yes	Non-smoker	No	2013-12-03	Yes		59	148	26.9	130	65	117	2013-12-01	41.4	0.75	2013-12-01
002	002-0496	Bourgogne - Franche Comté	Male	Inactive or disability		97	1998-03-30	70.42	Yes	Type II	No	Yes	No		Yes	Non-smoker	No	2014-09-05	Yes		75	170	26			197	2014-08-21	29.83			1.34	2014-08-21
002	002-0497	Bourgogne - Franche Comté	Female	Inactive or disability					No	Type not specified		No	No		Yes	Non-smoker	No	2014-06-05	Yes		82	164	30.5	140	85	123	2014-05-26	40.2			0.07	2014-05-26
002	002-0498	Auvergne - Rhône-Alpes	Female	Inactive or disability	Tubulo-interstitial nephropathy/Chronic pyelonephritis	91	1998-01-12	58.21	No	Type not specified		No	No		Yes	Non-smoker	No	2014-08-22	Yes		112	176	36.2	125	60	102.7	2014-08-22	48.25
002	002-0502	Auvergne - Rhône-Alpes	Female	Inactive or disability	Mix nephropathy	141	2005-06-01	33.29	Yes	Type II	Yes	No	Yes		Yes	Non-smoker	No	2013-12-10	Yes		71	155	29.6	155	75	170.8	2013-12-05	26.16
002	002-0507	Auvergne - Rhône-Alpes	Male	Inactive or disability	Tubulo-interstitial nephropathy/Chronic pyelonephritis	92	2004-12-09	79.14	No	Type not specified		No	No		Yes	Non-smoker	No	2012-04-05	Yes		66	154	27.8	125	80	179	2012-04-02	35.7	0.05	2012-04-02
002	002-0508	Auvergne - Rhône-Alpes	Male	Inactive or disability	Other nephropathy	79	1997-11-24	96.23	Yes	Type II	No	Yes	Yes		Yes	Former smoker	No	2013-12-13	Yes		95	180	29.3	115	60	171.7	2013-12-09	37.09			0.06	2013-12-09
002	002-0510	Bourgogne - Franche Comté	Female	Inactive or disability	Other nephropathy	150	2007-12-06	31.97	Yes	Type II	No	No	No		Yes	Non-smoker	No	2013-12-13	Yes		53.5	151	23.5	145	75	249.6	2013-12-10	17.46			0.16	2013-12-10
002	002-0511	Normandie	Male	Inactive or disability	Mix nephropathy	108	2012-02-23	62.76	Yes	Type II	Yes	Yes	No		Yes	Former smoker	No	2014-09-24	Yes		104	169	36.4	120	90	124.64	2014-06-13	52.88			0	2014-06-13
002	002-0514	Bourgogne - Franche Comté	Female	Inactive or disability	Mix nephropathy	71	1984-08-29	88.06	Yes	Type II	Yes	No	No		Yes	Non-smoker	No	2013-12-17	Yes		135	161	52.1	155	75	141	2013-12-12	35	1.82	2013-12-12
002	002-0516	Bourgogne - Franche Comté	Male	Inactive or disability	Other nephropathy	145	2009-01-29	43.56	Yes	Type II	Yes	No	Yes	II	Yes	Former smoker	No	2014-02-18	Yes		82	163	30.9	140	60	162.66	2014-02-12	37.67			0.69	2014-02-12
002	002-0524	Auvergne - Rhône-Alpes	Female	Inactive or disability	Nephroangiosclerosis and hypertension	150.28	2012-06-28	30.93	No	Type not specified		No	No		Yes	Non-smoker	No	2013-12-05	Yes		72	152	31.2	145	65	150.28	2013-09-30	30.85			0.05	2013-09-30
002	002-0529	Auvergne - Rhône-Alpes	Male	Inactive or disability	Nephroangiosclerosis and hypertension	133	2011-06-15	48	Yes	Type II	No	No	No		Yes	Former smoker	No	2014-05-13	Yes		84	176	27.1	140	65	140	2014-05-05	44.9	0.09	2014-05-05
002	002-0530	Bourgogne - Franche Comté	Female	Inactive or disability	Other nephropathy	152.5	2012-05-18	29.82	No	Type not specified		No	No		Yes	Non-smoker	No	2014-04-01	Yes		58	155	24.1	190	85	134.37	2014-03-25	34.35	0.08	2014-03-25
002	002-0531	Bourgogne - Franche Comté	Male	Inactive or disability	Other nephropathy	130	2013-10-14	50.67	No	Type not specified		Yes	No		Yes	Former smoker	No	2014-01-09	Yes		86.5	165	31.8	120	80	130	2014-01-03	50.52	0.3	2013-11-29
002	002-0535	Bourgogne - Franche Comté	Female	Inactive or disability	Other nephropathy	144	2012-10-02	33.12	Yes	Type II	Yes	No	No		Yes	Former smoker	No	2014-01-10	Yes		66	148	30.1	155	77	191.83	2014-01-09	23.66
002	002-0538	Bourgogne - Franche Comté	Female	Employed	Nephroangiosclerosis and hypertension	133	2002-11-28	38.98	No	Type not specified		No	No		Yes	Non-smoker	No	2014-01-13	Yes		72	166	26.1	150	80	159	2014-01-08	30.37	0.09	2013-08-02
002	002-0540	Bourgogne - Franche Comté	Male	Inactive or disability	Polycystic kidney disease and hereditary diseases	97	1997-01-01	80.83	No	Type not specified		No	No		Yes	Non-smoker	No	2014-07-29	Yes	Not enough time during the visit with the doctor	103	188	29.1	145	90	610	2014-07-16	8.95	2.01	2014-06-06
002	002-0542	Bourgogne - Franche Comté	Male	Inactive or disability	Nephroangiosclerosis and hypertension	126	2010-07-13	52.38	Yes	Type II	No	Yes	No		Yes	Non-smoker	Yes	2013-11-29	Yes		102	178	32.2	140	80	154	2013-11-20	41.19	0.07	2013-11-20
002	002-0543	Bourgogne - Franche Comté	Female	Inactive or disability		115	2012-05-29	41.8	Yes	Type II	Yes	No	No		Yes	Non-smoker	No	2013-11-29	Yes		79	160	30.9	180	50	116	2013-08-27	41.28	0.04	2013-08-25
002	002-0544	Bourgogne - Franche Comté	Female	Inactive or disability		99	2012-08-01	51.04	No	Type not specified		No	No		Yes	Non-smoker	No	2013-11-28	Yes		82	159	32.4	140	80	87.52	2013-11-14	58.67
002	002-0545	Bourgogne - Franche Comté	Male	Employed	Vascular nephropathy	161.77	2013-03-30	43.01	No	Type not specified		No	No		Yes	Non-smoker	No	2013-12-27	Yes		75	172	25.4	135	85	183	2013-11-29	37.31			0.95	2013-11-29
002	002-0546	Bourgogne - Franche Comté	Male	Inactive or disability	Nephroangiosclerosis and hypertension	135	2010-10-15	46.94	No	Type not specified		No	No		Yes	Former smoker	No	2015-03-25	Yes		75	175	24.5	140	60	172.38	2015-03-21	34.97	0.13	2015-03-21
002	002-0548	Grand Est	Female	Inactive or disability	Other nephropathy	157	2009-09-08	28.97	Yes	Type II	Yes	No	Yes		Yes	Non-smoker	No	2014-01-16	Yes		91.4	159	36.2	150	70	187.6	2014-01-13	23.31
002	002-0551	Auvergne - Rhône-Alpes	Female	Inactive or disability	Nephroangiosclerosis and hypertension	88	2008-01-01	55.85	No	Type not specified		No	No		Yes	Non-smoker	No	2014-01-21	Yes		47	153	20.1	140	90	357	2014-01-14	10.95
002	002-0555	Auvergne - Rhône-Alpes	Female	Inactive or disability	Other nephropathy	201.55	2011-06-03	21.88	No	Type not specified		No	No		Yes	Non-smoker	No	2014-01-24	Yes		65	160	25.4	125	70	259	2014-01-17	16.26	0.06	2014-01-17
002	002-0562	Auvergne - Rhône-Alpes	Male	Student	Polycystic kidney disease and hereditary diseases	133	2007-05-11	53.92	No	Type not specified		No	No		Yes	Former smoker	No	2014-01-27	Yes		77	174	25.4			218.85	2014-01-20	29.45
002	002-0566	Auvergne - Rhône-Alpes	Male	Inactive or disability	Vascular nephropathy	97	1979-07-09	74.17	No	Type not specified		No	Yes		Yes	Former smoker	No	2015-04-30	Yes		74	161	28.5	120	70	216.58	2015-04-27	26.5			0.07	2015-04-27
002	002-0573	Auvergne - Rhône-Alpes	Male	Inactive or disability	Mix nephropathy	62	2003-01-21	123.42	Yes	Type II	Yes	No	Yes	III	Yes	Non-smoker	No	2014-02-10	Yes		106	175	34.6	140	70	131.72	2014-01-29	49.91	0.08	2014-02-17
002	002-0574	Bourgogne - Franche Comté	Female	Student	Vascular nephropathy	71	2007-10-01	82.55	Yes	Type II	Yes	No	No		Yes	Non-smoker	No	2014-02-10	Yes		98	159	38.8	140	70	127	2014-01-23	40.95	0.64	2014-01-23
002	002-0575	Bourgogne - Franche Comté	Female	Inactive or disability	Nephroangiosclerosis and hypertension	116	2011-07-28	42.39	No	Type not specified		No	No		Yes	Non-smoker	No	2014-02-11	Yes		58	160	22.7	135	75	107.85	2014-02-04	45.72
002	002-0576	Bourgogne - Franche Comté	Male	Inactive or disability	Nephroangiosclerosis and hypertension	125	2012-06-15	51.7	No	Type not specified		Yes	No		Yes	Former smoker	No	2014-08-14	Yes		63	165	23.1	160	65	155.8	2014-08-05	39.89			0.08	2014-08-05
002	002-0577	Bourgogne - Franche Comté	Female	Inactive or disability	Nephroangiosclerosis and hypertension	88	2002-05-12	57.07	No	Type not specified		No	No		Yes	Non-smoker	Yes	2015-03-03	Yes		64	155	26.6	125	60	114	2015-03-03	41.06
002	002-0578	Auvergne - Rhône-Alpes	Male	Inactive or disability	Diabetic nephropathy	71	2005-03-03	100.38	Yes	Type II	No	No	No		Yes	Non-smoker	No	2014-02-13	Yes		64			130	70	163	2014-02-13	37.57
002	002-0580	Bourgogne - Franche Comté	Female	Inactive or disability	Other nephropathy	182	2007-10-20	25.66	No	Type not specified		No	Yes		Yes	Non-smoker	No	2012-04-20	Yes		95	155	39.5	160	80	86.7	2012-02-15	59.48	0.36	2012-02-15
002	002-0581	Bourgogne - Franche Comté	Male	Inactive or disability	Diabetic nephropathy	232	2007-01-01	25	Yes	Type II	Yes	Yes	No		Yes	Non-smoker	No	2014-02-14	Yes		76	164	28.3	130	70	324.8	2014-02-06	16.68	0.74	2014-02-06
002	002-0582	Bourgogne - Franche Comté	Female	Inactive or disability	Nephroangiosclerosis and hypertension	61	2006-02-16	89.25	No	Type not specified		No	No		Yes	Non-smoker	No	2014-08-19	Yes		77	151	33.8	135	70	88.4	2014-08-12	56.92	0.04	2014-08-12
002	002-0583	Bourgogne - Franche Comté	Male	Inactive or disability	Mix nephropathy	97	1997-03-06	71.92	Yes	Type II	No	No	No		Yes	Non-smoker	No	2014-07-01	Yes		81	170	28	135	70	200	2014-06-18	29.75
002	002-0586	Bourgogne - Franche Comté	Female	Inactive or disability	Mix nephropathy	88	1996-08-01	62.53	Yes	Type II	No	No	No		Yes	Non-smoker	No	2014-08-19	Yes		75	157	30.4	160	80	153.82	2014-08-13	30.87	1.76	2014-08-13
002	002-0589	Bourgogne - Franche Comté	Male	Inactive or disability	Mix nephropathy	162	2011-10-10	38.43	Yes	Type II	Yes	No	No		Yes	Non-smoker	No	2014-02-28	Yes		98	170	33.9	145	87	197	2013-12-20	30.5
002	002-0590	Bourgogne - Franche Comté	Female	Inactive or disability	Nephroangiosclerosis and hypertension	106	2002-09-16	47.04	No	Type not specified		No	No		Yes	Non-smoker	No	2014-02-28	Yes		84	160	32.8	184	90	114.2	2014-02-21	41.83			0.9	2014-02-21
002	002-0592	Provence-Alpes-Côte d'Azur	Male	Inactive or disability		145	2006-06-15	45.23	No	Type not specified		No	No		Yes	Former smoker	No	2014-01-10	Yes		78			140	50	130.1	2013-05-31	50.19
002	002-0593	Auvergne - Rhône-Alpes	Female	Inactive or disability	Primary chronic glomerulonephritis	112	2005-02-12	46.12	No	Type not specified		No	No		No	Former smoker	Yes	2015-05-05	Yes		64.5	156	26.5	115	70	92	2015-03-19	56.03			0.06	2015-03-19
002	002-0595	Bourgogne - Franche Comté	Female	Inactive or disability	Diabetic nephropathy	143	2009-11-19	33.68	Yes	Type II	Yes	Yes	No		Yes	Non-smoker	No	2014-10-29	Yes		76	146	35.7	140	60	134.37	2014-10-31	35.67	0.7	2014-10-22
002	002-0596	Bourgogne - Franche Comté	Male	Inactive or disability	Other nephropathy	150	2009-05-01	44.37	Yes	Type II	No	No	No		Yes	Non-smoker	No	2014-02-28	Yes		94	165	34.5	120	70	182.1	2014-02-21	34.88	1.12	2014-02-21
002	002-0599	Bourgogne - Franche Comté	Male	Inactive or disability	Nephroangiosclerosis and hypertension	159	2010-01-01	38.57	No	Type not specified		No	No		Yes	Non-smoker	No	2014-01-17	Yes		79	163	29.7	144	78	190	2013-12-24	31.18			0.08	2013-11-28
002	002-0600	Bourgogne - Franche Comté	Male	Employed	Nephroangiosclerosis and hypertension	53	1988-04-28	163.31	No	Type not specified		No	No		Yes	Non-smoker	No	2014-03-13	Yes		68			135	70	158	2014-03-10	41.36	2.27	2014-03-10
002	002-0602	Bourgogne - Franche Comté	Male	Inactive or disability		157.7	2013-10-18	38.05	No	Type not specified		No	No		Yes	Former smoker	No	2014-01-24	Yes		73	170	25.3	160	60	157.7	2013-10-18	38.05
002	002-0603	Auvergne - Rhône-Alpes	Male	Inactive or disability	Primary chronic glomerulonephritis	177	1999-11-15	37.05	No	Type not specified		No	No		Yes	Former smoker	Yes	2014-03-07	Yes		79	169	27.7	135	80	654	2014-02-20	7.81			0.85	2014-02-20
002	002-0604	Auvergne - Rhône-Alpes	Male	Inactive or disability	Nephroangiosclerosis and hypertension	115	2003-09-10	58.55	No	Type not specified		No	Yes	III	Yes	Non-smoker	No	2014-03-07	Yes		105	172	35.5	130	80	134	2014-01-03	47.59
002	002-0606	Bourgogne - Franche Comté	Male	Inactive or disability	Diabetic nephropathy	80	1994-08-23	96.06	Yes	Type II	Yes	No	No		Yes	Smoker	No	2014-03-11	Yes		73	164	27.1	125	70	180	2014-03-04	35.02	0.29	2014-03-04
002	002-0607	Bourgogne - Franche Comté	Male	Inactive or disability	Nephroangiosclerosis and hypertension	120	2005-01-01	56.44	Yes	Type II	No	Yes	No		Yes	Non-smoker	No	2014-03-14	Yes		82.1	158	32.9	130	70	144	2014-03-12	44.51	3.1	2014-03-12
002	002-0610	Bourgogne - Franche Comté	Female	Inactive or disability		113.13	2013-11-14	42.29	No	Type not specified		No	No		Yes	Non-smoker	No	2014-01-31	Yes		50	150	22.2	140	80	100.9	2014-01-17	48.14
002	002-0616	Bourgogne - Franche Comté	Male	Inactive or disability	Mix nephropathy	97	1994-07-15	73.12	Yes	Type II	Yes	No	No		Yes	Former smoker	No	2014-03-07	Yes		90	170	31.1	130	50	127	2014-03-07	50.5
002	002-0617	Bourgogne - Franche Comté	Female	Inactive or disability	Nephroangiosclerosis and hypertension	88	1998-10-19	58.14	No	Type not specified		No	No		Yes	Non-smoker	No	2014-02-07	Yes		55	155	22.9	130	70	98	2014-02-05	49.32
002	002-0621	Bourgogne - Franche Comté	Male	Inactive or disability	Other nephropathy	142	2008-05-15	47.1	No	Type not specified		No	No		Yes	Former smoker	No	2014-03-27	Yes		67	168	23.7	140	80	133	2014-03-13	49.81	0.04	2014-03-13
002	002-0623	Bourgogne - Franche Comté	Male	Inactive or disability		88	1997-12-15	78.58	Yes	Type II	No	No	No		Yes	Non-smoker	No	2014-03-28	Yes		84	170	29.1	120	60	145.86	2014-03-21	42.01	0.22	2014-03-21
002	002-0626	Bourgogne - Franche Comté	Male	Employed	Vascular nephropathy	97	1993-01-15	89.33	No	Type not specified		No	No		Yes	Non-smoker	No	2015-05-12	Yes	Other	94.5	185	27.6	130	95	318	2015-05-12	19.72
002	002-0629	Bourgogne - Franche Comté	Male	Inactive or disability	Nephroangiosclerosis and hypertension	97	2004-03-19	68.57	No	Type not specified		Yes	No		Yes	Former smoker	No	2014-04-08	Yes		67	168	23.7	160	75	172.38	2014-03-31	34.49			0.36	2014-03-31
002	002-0630	Bourgogne - Franche Comté	Male	Inactive or disability	Nephroangiosclerosis and hypertension	118	2005-06-15	58.52	No	Type not specified		No	No		Yes	Former smoker	No	2014-04-08	Yes		82	171	28	130	90	139.67	2014-04-02	46.79			0.06	2014-04-02
002	002-0639	Auvergne - Rhône-Alpes	Male	Inactive or disability	Mix nephropathy	121.11	2012-10-23	54.2	Yes	Type II	No	No	No		Yes	Non-smoker	No	2015-04-23	Yes		66	168	23.4	110	60	183	2015-04-23	33.39
002	002-0640	Bourgogne - Franche Comté	Female	Inactive or disability	Diabetic nephropathy	97	1995-05-24	55.88	Yes	Type II	Yes	No	No		Yes	Smoker	No	2014-04-24	Yes		77	160	30.1	200	100	137	2014-04-17	35.18
002	002-0642	Bourgogne - Franche Comté	Male	Employed	Nephroangiosclerosis and hypertension	164	2010-04-15	40.17	No	Type not specified		No	No		Yes	Former smoker	No	2015-01-23	Yes		65	175	21.2	150	90	181.4	2015-01-20	35.15	0.28	2015-01-20
002	002-0643	Bourgogne - Franche Comté	Male	Inactive or disability	Mix nephropathy	170	2010-07-01	37.52	Yes	Type II	No	No	Yes	II	Yes	Former smoker	No	2014-04-29	Yes		78	177	24.9	130	80	121	2013-07-29	55.05
002	002-0644	Bourgogne - Franche Comté	Male	Inactive or disability	Other nephropathy	133	1984-08-21	54.43	No	Type not specified		No	No		Yes	Non-smoker	No	2014-05-05	Yes		86	173	28.7	128	88	167	2014-04-30	37.52	0	2014-04-30
002	002-0650	Bourgogne - Franche Comté	Male	Inactive or disability	Mix nephropathy	88	2000-10-17	81	Yes	Type II	Yes	Yes	No		Yes	Non-smoker	No	2014-05-22	Yes		55	156	22.6	145	60	219	2014-05-15	27.14	0.06	2014-05-15
002	002-0651	Bourgogne - Franche Comté	Male	Inactive or disability	Other nephropathy	88	2002-11-29	82.1	Yes	Type II	No	No	No		Yes	Former smoker	No	2014-06-20	Yes		69	172	23.3	150	100	276.79	2014-02-14	21.06			1.59	2013-11-15
002	002-0654	Bourgogne - Franche Comté	Male	Inactive or disability	Primary chronic glomerulonephritis	126	2014-01-03	53.7	No	Type not specified		No	No		No	Former smoker	No	2014-06-02	Yes		66	172	22.3			125	2014-05-27	54.2
002	002-0655	Auvergne - Rhône-Alpes	Male	Inactive or disability	Vascular nephropathy	124	2004-02-21	53.51	Yes	Type II	No	No	No		Yes	Former smoker	Yes	2015-06-01	Yes		74	162	28.2	162	83	259.3	2015-04-17	22.16	4.68	2015-04-17
002	002-0656	Auvergne - Rhône-Alpes	Female	Inactive or disability	Mix nephropathy	78	2006-11-28	66.1	No	Type not specified		No	No		Yes	Non-smoker	No	2014-12-09	Yes		54	150	24	130	65	94.7	2014-12-03	51.79	0	2014-12-03
002	002-0657	Auvergne - Rhône-Alpes	Male	Inactive or disability		124	1997-10-30	58.73	No	Type not specified		No	No		No	Former smoker	No	2014-03-14	Yes		80	184	23.6	115	80	129.95	2014-02-05	52
002	002-0659	Bourgogne - Franche Comté	Male	Employed	Tubulo-interstitial nephropathy/Chronic pyelonephritis	84	2008-07-25	88.92	No	Type not specified		No	No		Yes	Non-smoker	Yes	2014-06-12	Yes		80.5	173	26.9	110	60	122	2014-02-22	56.51	0.32	2013-03-18
002	002-0662	Bourgogne - Franche Comté	Male	Inactive or disability	Nephroangiosclerosis and hypertension	108	2011-01-29	61.04	No	Type not specified		No	No		No	Former smoker	Yes	2014-12-16	Yes		72	170	24.9	130	85	156	2014-12-16	39.63	0.13	2014-06-11
002	002-0663	Bourgogne - Franche Comté	Female	Inactive or disability	Tubulo-interstitial nephropathy/Chronic pyelonephritis	134	2010-11-16	34.95	No	Type not specified		No	Yes		Yes	Non-smoker	No	2014-06-17	Yes		54	152	23.4	125	75	199.78	2014-06-13	21.83			0.07	2014-06-13
002	002-0666	Bourgogne - Franche Comté	Male	Inactive or disability	Nephroangiosclerosis and hypertension	92	2012-09-15	75.29	Yes	Type II	Yes	No	No		Yes	Former smoker	No	2015-06-17	Yes		84	164	31.2	140	80	170	2015-06-17	36.75			0.18
002	002-0667	Bourgogne - Franche Comté	Male	Inactive or disability	Nephroangiosclerosis and hypertension	97	2010-06-15	71.7	No	Type not specified		No	No		Yes	Former smoker	Yes	2014-11-26	Yes		104	183	31.1	120	60	143.21	2014-11-26	45.18	0.14	2014-11-12
002	002-0673	Auvergne - Rhône-Alpes	Male	Inactive or disability	Nephroangiosclerosis and hypertension	115	1988-10-14	65.01	Yes	Type II	No	Yes	No		Yes	Former smoker	No	2014-03-21	Yes		107.3	160	41.9			151.3	2014-03-18	42.79	0.95	2014-03-18
002	002-0674	Auvergne - Rhône-Alpes	Female	Inactive or disability	Nephroangiosclerosis and hypertension	80	1996-02-26	66.24	No	Type not specified		No	No		Yes	Non-smoker	No	2014-05-06	Yes		64	150	28.4	115	60	103	2014-05-02	47.12			0.55	2014-05-02
002	002-0675	Bourgogne - Franche Comté	Male	Inactive or disability	Other nephropathy	194	2000-04-27	32.22	No	Type not specified		Yes	Yes		Yes	Former smoker	Yes	2014-03-28	Yes		79	175	25.8	130	77	201	2014-03-28	29.73
002	002-0676	Auvergne - Rhône-Alpes	Male	Inactive or disability	Diabetic nephropathy	126	2011-09-01	51.22	Yes	Type II	Yes	No	No		Yes	Former smoker	No	2014-03-28	Yes		86	171	29.4	140	60	191	2014-03-24	31.45	2.14	2014-04-01
002	002-0677	Bourgogne - Franche Comté	Male	Employed	Vascular nephropathy	303	2014-03-29	20.66	No	Type not specified		No	No		Yes	Non-smoker	No	2014-06-02	Yes		89	173	29.7	170	110	250	2014-05-27	25.79	4.5	2014-05-27
002	002-0678	Bourgogne - Franche Comté	Male	Inactive or disability	Nephroangiosclerosis and hypertension	119	2007-02-26	55.63	Yes	Type II	Yes	No	No		Yes	Former smoker	Yes	2014-11-14	Yes		79	155	32.9			181.22	2014-11-07	33.59	0.29	2014-11-07
002	002-0687	Bourgogne - Franche Comté	Male	Inactive or disability	Nephroangiosclerosis and hypertension	78	2008-11-21	89.57	No	Type not specified		Yes	Yes		Yes	Smoker	No	2014-04-18	Yes		69	166	25	155	70	120	2014-04-18	53.64
002	002-0688	Bourgogne - Franche Comté	Female	Inactive or disability		184	2011-02-28	24.07	No	Type not specified		No	No		Yes	Non-smoker	No	2014-04-18	Yes		88	163	33.1	145	80	130	2014-04-01	35.68			0.75	2014-04-01
002	002-0689	Bourgogne - Franche Comté	Male	Inactive or disability	Mix nephropathy	97	1986-08-14	74.73	Yes	Type II	Yes	Yes	No		Yes	Former smoker	No	2014-04-18	Yes		94	176	30.3	135	80	129.95	2014-04-15	48.93	1.86	2014-04-15
002	002-0691	Bourgogne - Franche Comté	Male	Inactive or disability	Mix nephropathy	80	2006-10-04	92.3	No	Type not specified		No	No		Yes	Former smoker	No	2014-04-11	Yes		88	172	29.7	170	90	138.79	2014-04-02	47.57	6.24	2014-04-02
002	002-0692	Bourgogne - Franche Comté	Male	Inactive or disability	Mix nephropathy	115	2000-01-14	60.94	Yes	Type II	Yes	No	No		Yes	Former smoker	No		No	Patient refusal
002	002-0693	Bourgogne - Franche Comté	Female	Inactive or disability	Nephroangiosclerosis and hypertension	88	1997-03-25	58.98	Yes	Type II	Yes	No	No		Yes	Non-smoker	No	2014-11-04	Yes		55	155	22.9	140	70	104	2014-11-04	46.49
002	002-0694	Auvergne - Rhône-Alpes	Female	Inactive or disability	Polycystic kidney disease and hereditary diseases	108	2012-05-30	46.3	Yes	Type II	Yes	Yes	No		Yes	Non-smoker	No	2014-04-25	Yes		132	170	45.7	160	80	133.6	2014-03-26	36.01			0.28	2013-09-18
002	002-0695	Bourgogne - Franche Comté	Male	Inactive or disability	Tubulo-interstitial nephropathy/Chronic pyelonephritis	80	2005-05-25	89.27	No	Type not specified		No	No		No	Former smoker	No	2014-04-25	Yes		80	170	27.7	85	60	170.61	2014-04-18	36.3			0.56	2014-04-18
002	002-0696	Auvergne - Rhône-Alpes	Female	Inactive or disability		80	1996-03-09	66.66	Yes	Type II	Yes	No	No		Yes	Non-smoker	No	2014-04-25	Yes		86	165	31.6	170	80	133	2014-04-25	35.26
002	002-0698	Auvergne - Rhône-Alpes	Male	Inactive or disability	Vascular nephropathy	106	2012-09-15	66.23	Yes	Type II	No	No	No		Yes	Former smoker	No	2014-11-14	Yes		92	176	29.7			360	2014-11-17	16.04	0.44	2014-09-29
002	002-0699	Auvergne - Rhône-Alpes	Female	Inactive or disability	Mix nephropathy	150	2013-09-27	32.37	No	Type not specified		No	No		Yes	Non-smoker	No	2014-04-18	Yes		64	150	28.4			166	2014-02-18	28.71	0.07	2014-02-18
002	002-0702	Auvergne - Rhône-Alpes	Male	Inactive or disability	Nephroangiosclerosis and hypertension	88	1996-07-12	84.96	Yes	Type II	Yes	No	No		Yes	Former smoker	No	2015-02-18	Yes		95	170	32.9	130	70	185	2015-02-09	33.72	0.07	2015-02-09
002	002-0705	Auvergne - Rhône-Alpes	Female	Inactive or disability	Tubulo-interstitial nephropathy/Chronic pyelonephritis	80	2002-09-16	69.53	Yes	Type II	Yes	No	Yes		Yes	Non-smoker	No	2014-08-08	Yes		96	159	38	120	80	141		34.66
002	002-0706	Auvergne - Rhône-Alpes	Male	Inactive or disability	Mix nephropathy	136	2009-06-15	47.82	Yes	Type II	Yes	No	No		Yes	Former smoker	No	2014-08-19	Yes		95	175	31	150	80	239	2014-08-11	24.6	0.13	2014-08-12
002	002-0718	Bourgogne - Franche Comté	Female	Inactive or disability	Nephroangiosclerosis and hypertension	195	2000-11-14	23.92	No	Type not specified		No	Yes		Yes	Non-smoker	No	2014-11-24	Yes		71	161	27.4	140	80	387.2	2014-11-19	10.4
002	002-0723	Bourgogne - Franche Comté	Male	Inactive or disability	Nephroangiosclerosis and hypertension	115	1998-06-15	57.7	No	Type not specified		No	No		Yes	Former smoker	No	2015-01-21	Yes		94	187	26.9	150	80	405.76	2015-01-16	12.9			0.37	2015-01-16
002	002-0732	Bourgogne - Franche Comté	Male	Inactive or disability	Nephroangiosclerosis and hypertension	145	2007-02-12	44.94	Yes	Type II	Yes	No	No		Yes	Former smoker	No	2014-10-14	Yes		80	168	28.3	115	60	128	2014-10-09	50.85	2.15	2014-10-09
002	002-0733	Bourgogne - Franche Comté	Male	Inactive or disability	Other nephropathy	115	1989-11-21	61.17	Yes	Type II	No	Yes	No		Yes	Former smoker	Yes	2014-10-03	Yes		77	175	25.1	130	70	143	2014-10-03	44.03	0.12	2014-10-29
002	002-0734	Bourgogne - Franche Comté	Female	Inactive or disability	Nephroangiosclerosis and hypertension	62	1999-10-26	86.85	No	Type not specified		No	No		Yes	Non-smoker	No	2015-01-20	Yes		58	156	23.8	150	70	196.5	2015-01-05	22.05	0.64	2014-07-07
002	002-0739	Bourgogne - Franche Comté	Male	Inactive or disability	Nephroangiosclerosis and hypertension	180	2014-06-12	34.5	No	Type not specified		Yes	No		Yes	Non-smoker	No	2015-03-04	Yes			163				219.23	2015-03-02	27.4			0.41	2014-10-28
002	002-0740	Bourgogne - Franche Comté	Male	Inactive or disability		76	2007-10-05	91.8	No	Type not specified		Yes	No		Yes	Non-smoker	No	2014-10-31	Yes		98.5	172	33.3	130	80	115.9	2014-10-15	55.42
002	002-0743	Auvergne - Rhône-Alpes	Male	Inactive or disability	Nephroangiosclerosis and hypertension	131	2008-11-28	51.35	No	Type not specified		No	No		Yes	Non-smoker	Yes		No	Doctor refusal
002	002-0746	Bourgogne - Franche Comté	Female	Inactive or disability	Vascular nephropathy	133	2009-08-11	35.34	No	Type not specified		No	No		Yes	Non-smoker	No	2015-05-05	Yes		64	157	26	140	70	162.66	2015-04-30	27.61			0.05	2015-04-30
002	002-0749	Occitanie (Pyrénées-Méditerranée)	Male	Employed	Mix nephropathy	108	2008-11-11	70.63	Yes	Type I	Yes	No	No		No	Non-smoker	No	2014-10-24	Yes		93	172	31.4	128	82	142	2014-10-24	49.99	1.5	2014-10-24
002	002-0750	Bourgogne - Franche Comté	Male	Inactive or disability	Mix nephropathy	126	2014-03-15	52.22	Yes	Type II	No	No	No		Yes	Non-smoker	No	2014-11-18	Yes		100	173	33.4	125	70	120.4	2014-11-12	55.04
002	002-0751	Bourgogne - Franche Comté	Male	Inactive or disability	Mix nephropathy	79	2007-01-23	92.67	Yes	Type II	No	No	No		Yes	Smoker	No	2014-10-31	Yes		85	180	26.2	160	80	204	2014-10-31	30.31	3	2014-10-31
002	002-0752	Bourgogne - Franche Comté	Male	Inactive or disability	Nephroangiosclerosis and hypertension	115	1982-09-13	62.65	No	Type not specified		Yes	No		Yes	Former smoker	No	2014-11-26	Yes		83	178	26.2	110	60	153.82	2014-11-20	40.38	0.1	2014-11-20
002	002-0757	Bourgogne - Franche Comté	Male	Inactive or disability	Nephroangiosclerosis and hypertension	138.8	2014-01-28	46.18	No	Type not specified		No	No		Yes	Non-smoker	No	2014-11-28	Yes		59	172	19.9	150	70	152.93	2014-09-18	41.3			0.77	2014-08-20
002	002-0759	Bourgogne - Franche Comté	Male	Inactive or disability	Nephroangiosclerosis and hypertension	149	2014-05-27	41.99	Yes	Type II	Yes	No	No		Yes	Non-smoker	No		No	Patient refusal
002	002-0761	Bourgogne - Franche Comté	Female	Inactive or disability	Nephroangiosclerosis and hypertension	44	1980-03-19	157.16	No	Type not specified		No	No		Yes	Smoker	No	2015-02-25	Yes		60	156	24.7	140	90	314.7	2015-02-20	13.77
002	002-0763	Auvergne - Rhône-Alpes	Female	Inactive or disability		73	2007-12-27	71.36	No	Type not specified		No	No		Yes	Non-smoker	No	2014-11-14	Yes		72	156	29.6	150	80	149.4	2014-10-10	30.68
002	002-0765	Bourgogne - Franche Comté	Female	Inactive or disability		216	2011-11-25	20.15	No	Type not specified		No	No		No	Non-smoker	No		No	Doctor refusal
002	002-0773	Auvergne - Rhône-Alpes	Male	Inactive or disability	Nephroangiosclerosis and hypertension	136	2012-07-27	47.28	Yes	Type II	No	Yes	No		Yes	Smoker	Yes	2014-12-16	Yes		98	179	30.6	150	80	115	2014-12-16	57.07
002	002-0775	Auvergne - Rhône-Alpes	Male	Inactive or disability	Tubulo-interstitial nephropathy/Chronic pyelonephritis				Yes	Type II	Yes	Yes	No		Yes	Non-smoker	No	2014-12-18	Yes		101	176	32.6	145	75	257	2014-11-12	22.16			0.7	2014-08-26
002	002-0779	Bourgogne - Franche Comté	Female	Inactive or disability	Nephroangiosclerosis and hypertension	120	2014-06-07	39.41	No	Type not specified		No	No		Yes	Non-smoker	No	2015-01-06	Yes		65	154	27.4	145	80	113	2015-01-06	42.14
002	002-0780	Bourgogne - Franche Comté	Male	Inactive or disability	Polycystic kidney disease and hereditary diseases	115	1997-11-14	62.92	No	Type not specified		No	No		Yes	Non-smoker	No	2015-01-06	Yes		99	178	31.2	155	100	163.54	2014-12-26	39.36
002	002-0781	Bourgogne - Franche Comté	Female	Inactive or disability	Mix nephropathy	52.8	1992-01-18	106.35	Yes	Type II	Yes	No	No		Yes	Non-smoker	No	2015-01-06	Yes		72	152	31.2	170	60	191.83	2014-12-17	22.67			0.27	2014-12-17
002	002-0783	Auvergne - Rhône-Alpes	Male	Inactive or disability	Nephroangiosclerosis and hypertension	115	1996-02-02	58.37	Yes	Type II	No	Yes	No		Yes	Former smoker	Yes	2015-01-09	Yes			165		130	80	248.7	2015-01-05	22.8	1.13	2014-11-15
002	002-0791	Auvergne - Rhône-Alpes	Male	Employed		122.88	2014-04-12	60.23	No	Type not specified		No	No		Yes	Former smoker	No	2014-12-12	Yes		71	176	22.9	130	95	125.53	2014-09-06	58.76
002	002-0792	Bourgogne - Franche Comté	Female	Inactive or disability		182	2010-05-01	24.55	Yes	Type II	Yes	Yes	No		Yes	Non-smoker	No	2014-12-12	Yes		73	154	30.8	135	80	117	2014-12-12	40.48
002	002-0793	Bourgogne - Franche Comté	Male	Inactive or disability	Mix nephropathy	287.6	2014-05-30	20.65	Yes	Type II	Yes	No	Yes		Yes	Former smoker	No	2014-12-17	Yes		102	177	32.6	140	70	271.7	2014-11-07	22.05
002	002-0795	Bourgogne - Franche Comté	Male	Inactive or disability	Nephroangiosclerosis and hypertension	145	2010-08-22	43.22	No	Type not specified		Yes	Yes		Yes	Former smoker	No	2015-01-23	Yes		73	163	27.5	120	80	123	2015-01-23	51.62
002	002-0798	Auvergne - Rhône-Alpes	Female	Inactive or disability		124.64	2012-08-15	40.22	No	Type not specified		No	No		Yes	Non-smoker	No	2014-12-17	Yes			155				146.74	2014-09-25	33.1
002	002-0806	Bourgogne - Franche Comté	Male	Inactive or disability	Vascular nephropathy	93	2001-05-15	74.58	No	Type not specified		No	No		Yes	Former smoker	No	2014-12-01	Yes		94	170	32.5	120	80	289	2014-11-29	19.45
002	002-0807	Auvergne - Rhône-Alpes	Male	Inactive or disability		168	2014-07-15	37.26	No	Type not specified		No	No		Yes	Non-smoker	No	2015-02-10	Yes		84	168	29.8	120	70	163	2015-02-10	38.47	0.25
002	002-0808	Auvergne - Rhône-Alpes	Male	Inactive or disability	Mix nephropathy	150	2005-11-05	42.11	Yes	Type II	Yes	No	No		Yes	Non-smoker	Yes	2015-04-22	Yes			165				345	2015-04-22	15.7
002	002-0814	Bourgogne - Franche Comté	Female	Inactive or disability	Tubulo-interstitial nephropathy/Chronic pyelonephritis				No	Type not specified		No	No		Yes	Non-smoker	Yes	2015-05-19	Yes		75	158	30	180	85	141	2015-05-19	33.47
002	002-0815	Bourgogne - Franche Comté	Male	Inactive or disability	Nephroangiosclerosis and hypertension	80	2012-03-20	89.83	Yes	Type II	No	No	No		Yes	Non-smoker	No	2015-03-04	Yes		85	172	28.7	120	60	137	2015-02-26	47.84	0.54	2015-02-26
002	002-0817	Bourgogne - Franche Comté	Male	Inactive or disability	Primary chronic glomerulonephritis	150	2007-06-15	42.71	No	Type not specified		No	No		No	Former smoker	Yes	2015-01-21	Yes		69	166	25			180.34	2014-12-31	33.87	2.4	2014-11-07
002	002-0818	Bourgogne - Franche Comté	Male	Employed	Diabetic nephropathy				Yes	Type II	Yes	Yes	No		Yes	Former smoker	No	2015-03-10	Yes		83.5	171	28.6	110	70	134	2015-03-10	51.67
002	002-0822	Bourgogne - Franche Comté	Female	Inactive or disability	Vascular nephropathy	70.72	2013-04-19	72.38	No	Type not specified		Yes	No		Yes	Non-smoker	No	2015-03-17	Yes		54	149	24.3	115	60	125.53	2015-03-03	37.15			0.13	2015-03-03
002	002-0825	Bourgogne - Franche Comté	Male	Inactive or disability	Mix nephropathy	97	1991-07-31	72.39	No	Type not specified		No	Yes		Yes	Former smoker	Yes	2015-03-18	Yes			172		110	60	238.68	2015-03-11	23.96	0.4	2015-03-11
002	002-0826	Bourgogne - Franche Comté	Male	Inactive or disability		106	1995-06-15	67.99	No	Type not specified		No	Yes		Yes	Former smoker	No	2015-03-20	Yes		79	168	28	120	70	152	2015-03-05	41.94			0.1	2015-03-05
002	002-0827	Bourgogne - Franche Comté	Male	Inactive or disability	Nephroangiosclerosis and hypertension	248	2004-12-19	24.75	No	Type not specified		No	No		Yes	Former smoker	No	2015-03-26	Yes		82			140	75	118.46	2015-03-20	56.08			0.38	2015-03-20
002	002-0830	Bourgogne - Franche Comté	Female		Vascular nephropathy	88	1985-04-02	69.64	No	Type not specified		No	No		Yes	Non-smoker	No	2015-03-31	Yes		59	159	23.3	120	70	118	2015-03-27	43.13
002	002-0832	Bourgogne - Franche Comté	Male	Inactive or disability		106	1993-07-15	66.47	No	Type not specified		Yes	No		Yes	Former smoker	No	2015-02-06	Yes		75	163	28.2	110	60	119.34	2015-01-22	54.25			0.28	2014-12-27
002	002-0833	Bourgogne - Franche Comté	Male	Inactive or disability		84	2014-01-29	84.13	Yes	Type II	Yes	No	No		Yes	Former smoker	No	2015-02-10	Yes		88	177	28.1	130	70	124	2015-02-10	53.51			0.53
002	002-0834	Bourgogne - Franche Comté	Female	Inactive or disability	Primary chronic glomerulonephritis	88	1984-06-13	61.13	Yes	Type II	No	No	No		Yes	Non-smoker	No	2015-03-04	Yes		58	148	26.5	127	70	150	2015-02-25	30.25
002	002-0835	Bourgogne - Franche Comté	Female	Inactive or disability	Nephroangiosclerosis and hypertension	81	2007-06-16	67.03	No	Type not specified		No	No		Yes	Non-smoker	No	2015-04-14	Yes		65	160	25.4	115	60	159	2015-04-14	29.98
002	002-0840	Bourgogne - Franche Comté	Female	Inactive or disability	Vascular nephropathy	75	2010-12-29	72.28	No	Type not specified		No	No		Yes	Non-smoker	No	2015-04-21	Yes		60.5	154	25.5	135	80	132	2015-04-21	37.05	0.18
002	002-0841	Normandie	Male		Diabetic nephropathy				Yes	Type II	Yes	Yes	No		Yes	Former smoker	No	2015-08-28	Yes		114.5			150	70	150.28	2015-08-28	43.82	2.79
002	002-0842	Bourgogne - Franche Comté	Female	Inactive or disability	Nephroangiosclerosis and hypertension	150	2010-06-08	30.18	No	Type not specified		No	Yes		Yes	Former smoker	No	2015-03-11	Yes			150				165	2015-01-29	26.74
002	002-0846	Auvergne - Rhône-Alpes	Male	Inactive or disability	Nephroangiosclerosis and hypertension	97	2001-10-28	71.26	Yes	Type II	No	No	No		Yes	Non-smoker	No	2015-05-05	Yes		86			140	70	120	2015-05-05	53.64
002	002-0847	Bourgogne - Franche Comté	Male			140	2010-12-22	48.57	No	Type not specified		Yes	No		Yes	Former smoker	No	2015-03-20	Yes		76	163	28.6	110	60	182.1	2015-03-02	35.23	0.16	2015-03-28
002	002-0848	Auvergne - Rhône-Alpes	Male	Inactive or disability	Nephroangiosclerosis and hypertension	225.7	2014-11-18	26.21	No	Type not specified		Yes	No		Yes	Former smoker	Yes	2015-05-28	Yes		73.5			145	70	248	2015-05-19	23.45
002	002-0853	Auvergne - Rhône-Alpes	Female	Inactive or disability	Nephroangiosclerosis and hypertension	117.57	2012-04-25	40.85	Yes	Type II	Yes	Yes	No		Yes	Non-smoker	No	2015-03-27	Yes			160		140	60	104	2015-03-20	46.71
002	002-0854	Bourgogne - Franche Comté	Male	Inactive or disability		124	2013-01-24	51.27	No	Type not specified		No	No		No	Former smoker	No	2015-03-27	Yes		73	166	26.5	160	70	237.8		24.07
002	002-0857	Bourgogne - Franche Comté	Male	Inactive or disability	Tubulo-interstitial nephropathy/Chronic pyelonephritis	106	2008-05-09	66	No	Type not specified		No	No		Yes	Former smoker	No	2015-04-24	Yes		82	177	26.2	140	90	133.48	2014-11-06	49.6	0.06	2014-11-06
002	002-0858	Bourgogne - Franche Comté	Male	Inactive or disability	Tubulo-interstitial nephropathy/Chronic pyelonephritis	89	2001-12-20	79.95	No	Type not specified		No	No		Yes	Former smoker	No	2015-05-06	Yes		75	169	26.3	130	80	289.07	2015-04-30	19.7	0.35	2015-04-30
002	002-0860	Auvergne - Rhône-Alpes	Male	Inactive or disability	Mix nephropathy	160	2009-04-15	39.76	Yes	Type II	Yes	No	Yes		Yes	Non-smoker	Yes	2015-07-17	Yes		73	175	23.8	120	70	311		18.15
002	002-0862	Bourgogne - Franche Comté	Female	Inactive or disability	Nephroangiosclerosis and hypertension	80	2005-02-17	62.78	No	Type not specified		No	No		Yes	Non-smoker	No	2015-05-05	Yes		69.5	160	27.1	105	60	129	2015-05-04	35.37
002	002-0864	Bourgogne - Franche Comté	Male	Inactive or disability	Nephroangiosclerosis and hypertension				No	Type not specified		Yes	No		Yes	Non-smoker	No	2015-05-22	Yes		105	176	33.9			208	2015-05-22	28.43
002	002-0870	Auvergne - Rhône-Alpes	Female	Inactive or disability		115	1990-10-29	49.56	No	Type not specified		No	No		Yes	Non-smoker	Yes	2015-06-19	Yes		91	167	32.6	140	90	96.3	2015-06-13	54.52	0.23	2015-06-13
002	002-0874	Bourgogne - Franche Comté	Male			88	2004-07-21	82.1	No	Type not specified		No	No		Yes	Former smoker	Yes	2015-06-12	Yes		75	174	24.8	130	70	138.79	2015-06-05	46.85			0.86	2015-03-20
002	002-0876	Bourgogne - Franche Comté	Male	Inactive or disability	Vascular nephropathy	115	1995-04-19	62.13	No	Type not specified		Yes	No		Yes	Non-smoker	No	2015-06-19	Yes		91	184	26.9	125	80	129	2015-06-19	50.83	0.17	2015-02-13
002	002-0878	Bourgogne - Franche Comté	Male	Employed					No	Type not specified		No	No		No	Non-smoker	No	2015-07-17	Yes		80			140	70	140.56	2015-07-17	46.88
002	002-0880	Auvergne - Rhône-Alpes	Male	Inactive or disability	Nephroangiosclerosis and hypertension	97	2002-05-02	71.7	Yes	Type II	Yes	Yes	No		Yes	Non-smoker	No	2015-08-14	Yes		80	166	29	130	70	152	2015-07-06	41.15	0.57	2015-04-15
002	002-0881	Bourgogne - Franche Comté	Male	Inactive or disability	Mix nephropathy				Yes	Type II	Yes	Yes	No		Yes	Former smoker	Yes	2015-08-14	Yes		84	166	30.5	130	60	143	2015-07-15	43.92			0.25	2015-07-15
003	003-0001	Bourgogne - Franche Comté	Female	Inactive or disability	Vascular nephropathy	70	2008-05-02	79.06	No	Type not specified		No	No		Yes	Non-smoker	No	2013-05-13	Yes		54	157	21.9	154	107	126.6	2013-05-02	39.25			3.19	2012-05-02
003	003-0002	Bourgogne - Franche Comté	Male	Inactive or disability		141	2002-04-24	45.11	Yes	Type II	Yes	No	No		Yes	Former smoker	No	2013-05-13	Yes			156		137	76	178.8	2013-03-20	33.37	0.29	2012-09-07
003	003-0004	Bourgogne - Franche Comté	Female	Inactive or disability	Nephroangiosclerosis and hypertension	167	2010-11-05	27.11	Yes	Type II	Yes	No	No		Yes	Non-smoker	No	2013-05-13	Yes		78	168	27.6	140	80	230.99	2013-05-07	18.51
003	003-0005	Bourgogne - Franche Comté	Male	Inactive or disability	Unknown	252	2012-09-03	23.14	Yes	Type II	No	No	No		Yes	Non-smoker	No	2013-05-13	Yes		85	178	26.8	150	90	192.9	2013-04-30	31.42	2.02	2012-09-12
003	003-0006	Bourgogne - Franche Comté	Male	Inactive or disability	Nephroangiosclerosis and hypertension	214	2011-04-14	27.44	No	Type not specified		No	No		Yes	Former smoker	No	2013-05-13	Yes		76	178	24	140	80	188.5	2013-05-07	31.62		2011-05-10	0.02
003	003-0007	Bourgogne - Franche Comté	Female	Inactive or disability		115	2009-07-08	43.18	No	Type not specified		No	No		Yes	Non-smoker	No	2013-05-13	Yes		80	164	29.7	125	65	112.4	2013-04-23	43.84	0.17	2011-03-11
003	003-0008	Bourgogne - Franche Comté	Female	Employed	Polycystic kidney disease and hereditary diseases	236	2012-01-21	20.64	No	Type not specified		No	No		Yes	Non-smoker	No	2013-05-13	Yes		93	155	38.7	140	90	325.7	2013-05-04	14.17
003	003-0009	Bourgogne - Franche Comté	Female	Employed	Polycystic kidney disease and hereditary diseases	66	1987-11-01	97.06	No	Type not specified		No	No		Yes	Smoker	No	2013-05-13	Yes		60	168	21.3	150	90	191.2	2013-04-29	25.06	0.16	2013-04-29
003	003-0010	Bourgogne - Franche Comté	Female	Inactive or disability		139	2010-01-21	34.4	No	Type not specified		No	No		Yes	Non-smoker	No	2013-05-13	Yes		76	153	32.5	140	80	130.1	2013-04-27	36.83	0.08	2012-05-07
003	003-0012	Bourgogne - Franche Comté	Male	Inactive or disability		234	2010-07-21	24.88	No	Type not specified		No	No		Yes	Non-smoker	No	2013-05-14	Yes		87.5	189	24.5	158	84	285	2013-04-22	19.67	1.14	2013-04-22
003	003-0013	Bourgogne - Franche Comté	Male	Inactive or disability	Mix nephropathy	194	2009-12-28	31.21	Yes	Type II	No	Yes	No		Yes	Former smoker	No	2013-05-14	Yes		80	162	30.5	147	63	174.3	2013-04-04	34.95	0.18	2013-04-04
003	003-0014	Bourgogne - Franche Comté	Male	Inactive or disability	Diabetic nephropathy	116	2011-01-17	56.97	Yes	Type II	No	No	No		Yes	Smoker	No	2013-05-14	Yes		89	190	24.7	170	80	117.7	2013-01-10	55.71
003	003-0015	Bourgogne - Franche Comté	Male	Inactive or disability	Other nephropathy	235	2009-06-29	25.99	No	Type not specified		No	No		Yes	Non-smoker	No	2013-05-14	Yes		58.5	158	23.4	135	83	302.7	2013-03-20	19.16	0.62	2013-03-23
003	003-0017	Bourgogne - Franche Comté	Male	Inactive or disability	Diabetic nephropathy	164	2009-07-25	37.99	Yes	Type II	No	No	No	I	Yes	Former smoker	Yes	2013-05-14	Yes		87	163	32.7	140	80	171.7	2013-05-06	35.65	3.76	2013-01-11
003	003-0018	Bourgogne - Franche Comté	Female	Inactive or disability	Nephroangiosclerosis and hypertension	120	2009-05-18	41.12	No	Type not specified		No	No	II	Yes	Non-smoker	No	2013-05-14	Yes		69	155	28.7	135	70	108.9	2013-05-03	45.47	0.15	2013-05-03
003	003-0019	Bourgogne - Franche Comté	Female	Student	Vascular nephropathy	95	2012-08-20	65.13	No	Type not specified		No	Yes		Yes	Smoker	No	2013-06-26	Yes		60	157	24.3	140	80	140	2013-04-18	41.33	1.73	2013-04-18
003	003-0021	Bourgogne - Franche Comté	Female	Inactive or disability	Nephroangiosclerosis and hypertension	115	2009-03-20	42.12	No	Type not specified		No	No		Yes	Non-smoker	No	2013-05-15	Yes		80	146	37.5	150	90	117.7	2013-05-10	40.6	0.14	2013-05-10	0.12
003	003-0022	Bourgogne - Franche Comté	Male	Inactive or disability	Nephroangiosclerosis and hypertension	181	2009-03-11	33.55	No	Type not specified		No	No	I	Yes	Non-smoker	No	2013-05-15	Yes		64	159	25.3	130	70	213.3	2013-05-10	27.48	0.08	2013-05-10	0.07
003	003-0023	Bourgogne - Franche Comté	Female	Inactive or disability	Nephroangiosclerosis and hypertension	96	2008-11-29	54.72	No	Type not specified		No	No		Yes	Non-smoker	Yes	2013-05-15	Yes		68	159	26.9	200	110	93.8	2012-12-15	55.47		2013-05-07	0.66
003	003-0024	Bourgogne - Franche Comté	Female	Inactive or disability	Mix nephropathy	162	2011-02-04	29.62	Yes	Type II	Yes	No	No		Yes	Non-smoker	No	2014-03-05	Yes		84	156	34.5	150	75	126.6	2013-12-14	39.12	0.1	2013-05-28
003	003-0025	Bourgogne - Franche Comté	Female	Inactive or disability		138	2006-03-23	36	No	Type not specified		No	No		Yes	Former smoker	No	2013-05-16	Yes		121	170	41.9	151	60	164.6	2013-05-14	28.72	0.67	2013-05-14
003	003-0026	Bourgogne - Franche Comté	Female	Inactive or disability		136	2011-10-13	35.18	Yes	Type II	Yes	No	No		Yes	Former smoker	No	2013-05-16	Yes			171		160	70	212	2013-01-01	20.96
003	003-0027	Bourgogne - Franche Comté	Male	Inactive or disability	Mix nephropathy	106	2011-07-01	65.56	No	Type not specified		No	No		Yes	Non-smoker	No	2013-05-16	Yes		81	161	31.2	165	85	171.7	2013-05-13	37.33	0.27	2013-05-13
003	003-0028	Haut de France	Male	Inactive or disability	Vascular nephropathy	261.1	2012-07-03	21.82	No	Type not specified		Yes	Yes		Yes	Non-smoker	No	2015-04-08	Yes	Doctor omission				115	65	307	2015-04-01	17.97
003	003-0029	Bourgogne - Franche Comté	Male	Inactive or disability	Nephroangiosclerosis and hypertension	191	2010-10-04	31.14	No	Type not specified		No	No		Yes	Non-smoker	No	2013-05-16	Yes		69	163	26	120	60	150.5	2013-04-29	40.71	0.24	2013-04-29
003	003-0030	Bourgogne - Franche Comté	Female	Inactive or disability	Mix nephropathy	112.3	2011-04-12	43.52	Yes	Type II	No	Yes	Yes	III	Yes	Non-smoker	No	2013-05-16	Yes		83	161	32	130	70	106.2	2013-04-12	46.18	0.05	2013-04-12
003	003-0031	Bourgogne - Franche Comté	Female	Inactive or disability	Nephroangiosclerosis and hypertension	131	2012-06-04	36.63	No	Type not specified		No	No		Yes	Non-smoker	No	2013-05-16	Yes		87	154	36.7	130	60	146	2013-04-23	32.24	0	2013-04-22
003	003-0032	Bourgogne - Franche Comté	Female	Inactive or disability	Other nephropathy	121	2007-01-19	39.83	No	Type not specified		Yes	Yes	I	Yes	Former smoker	Yes	2013-05-16	Yes		64	162	24.4	153	70	134.5	2013-04-25	34.72	1.16	2013-04-27
003	003-0034	Bourgogne - Franche Comté	Male	Inactive or disability		110	2008-07-04	59.92	No	Type not specified		Yes	No		Yes	Former smoker	No	2013-05-16	Yes		70	170	24.2	130	60	213.3	2013-05-14	27.55
003	003-0035	Bourgogne - Franche Comté	Male	Inactive or disability	Diabetic nephropathy	200	2012-05-05	30.64	Yes	Type II	Yes	No	No		Yes	Former smoker	No	2013-05-17	Yes		103	172	34.8	120	60	232.8	2013-05-06	25.64	1.87	2013-02-04
003	003-0036	Bourgogne - Franche Comté	Male	Inactive or disability		369	2011-12-14	14.56	No	Type not specified		No	No		Yes	Former smoker	No	2013-05-17	Yes		68	170	23.5	125	70	395.6	2013-05-14	13.38		2013-05-14	3.59
003	003-0037	Bourgogne - Franche Comté	Female	Inactive or disability	Diabetic nephropathy	153	2009-06-26	31.96	Yes	Type II	Yes	No	No		Yes	Non-smoker	No	2013-05-17	Yes		88	153	37.6	140	80	257.5	2013-05-14	17.3	0.21	2013-05-14	0.13
003	003-0038	Bourgogne - Franche Comté	Female	Inactive or disability		134	2011-10-05	34.78	No	Type not specified		No	No		Yes	Non-smoker	No	2013-09-05	Yes		68	158	27.2	130	70	170.8	2013-08-27	26.16		2013-04-10	0.1
003	003-0039	Bourgogne - Franche Comté	Female	Inactive or disability		112	2007-09-18	42.99	No	Type not specified		No	No		Yes	Non-smoker	No	2013-05-17	Yes		47	147	21.8	140	60	113.3	2013-04-25	41.82		2010-10-21	0.05
003	003-0040	Bourgogne - Franche Comté	Male	Inactive or disability	Nephroangiosclerosis and hypertension	148.7	2011-06-20	42.77	No	Type not specified		No	No		Yes	Former smoker	No	2013-05-21	Yes		82	170	28.4	130	75	153.1	2013-05-10	41.13	0	2013-05-10	0
003	003-0041	Bourgogne - Franche Comté	Female	Inactive or disability	Primary chronic glomerulonephritis	157	2010-10-06	29.89	No	Type not specified		No	No		Yes	Non-smoker	No	2013-05-21	Yes		52	160	20.3	130	70	115.1	2013-05-15	42.42
003	003-0042	Bourgogne - Franche Comté	Male	Inactive or disability	Other nephropathy	180	2008-09-01	35.58	No	Type not specified		No	No		No	Non-smoker	No	2013-05-21	Yes		73	173	24.4	140	80	116.8	2013-05-14	57.69		2013-05-14	0.06
003	003-0043	Bourgogne - Franche Comté	Female	Inactive or disability		126	2010-07-01	37.34	No	Type not specified		No	No		Yes	Non-smoker	No	2013-05-21	Yes		75	172	25.4	130	70	117.7	2013-05-14	40.11	0.17	2012-03-13
003	003-0044	Bourgogne - Franche Comté	Male	Inactive or disability	Diabetic nephropathy	65	2004-05-14	114.16	Yes	Type II	Yes	No	No		Yes	Non-smoker	No	2013-05-16	Yes		110	180	34	135	80	148.7	2013-04-19	42.77	0.7	2013-04-19
003	003-0045	Bourgogne - Franche Comté	Male	Inactive or disability		172	2013-04-18	35.58	No	Type not specified		No	No		Yes	Non-smoker	No	2013-05-16	Yes		74			140	80	178	2013-05-02	34.2		2013-03-01	0.99
003	003-0046		Female	Inactive or disability	Diabetic nephropathy	195	2003-05-01	23.08	Yes	Type II	No	Yes	Yes	II	Yes	Non-smoker	No	2013-05-21	Yes		71.5			128	63	149.6	2013-05-13	30.56	0.07	2013-05-13
003	003-0047	Bourgogne - Franche Comté	Male	Inactive or disability	Nephroangiosclerosis and hypertension	132	2005-04-26	48.68	No	Type not specified		Yes	No		Yes	Non-smoker	No	2013-05-21	Yes		76	169	26.6	151	71	246.9	2013-05-07	23.16	0.56	2011-08-20
003	003-0048	Bourgogne - Franche Comté	Female			269	2010-09-21	17.29	No	Type not specified		No	No		Yes	Non-smoker	No	2013-05-21	Yes		80	162	30.5	161	91	208	2013-05-18	22.99	0.49	2012-11-12
003	003-0050	Bourgogne - Franche Comté	Female	Employed		303	2008-05-28	16.11	No	Type not specified		No	No		Yes	Non-smoker	No		Yes		78	164	29	119	80	289.4	2013-05-14	16.55	1.02	2010-10-29
003	003-0052	Bourgogne - Franche Comté	Male	Inactive or disability	Diabetic nephropathy	292	2012-06-07	19.03	Yes	Type II	No	No	Yes		No	Former smoker	No	2013-05-21	Yes		76	169	26.6	110	60	392.94	2013-05-14	13.48	0.15	2012-11-08
003	003-0053	Bourgogne - Franche Comté	Female	Student	Mix nephropathy	122	2007-01-08	42.72	No	Type not specified		No	No		Yes	Non-smoker	No	2013-05-21	Yes		84	155	35	125	70	98	2013-03-28	53.8	1.9	2013-04-05
003	003-0054	Bourgogne - Franche Comté	Female	Inactive or disability	Vascular nephropathy	119.5	2013-03-19	40.19	No	Type not specified		No	No		Yes	Non-smoker	No	2013-05-21	Yes		76	166	27.6	220	100	122.1	2013-04-15	39.21		2013-03-19	0.2
003	003-0055	Bourgogne - Franche Comté	Male	Inactive or disability	Vascular nephropathy	130	2013-07-20	48.78	No	Type not specified		No	Yes		Yes	Former smoker	No	2013-05-22	Yes		78	186	22.5	140	59	185.9	2013-04-12	32.29	0.32	2013-04-15
003	003-0056	Bourgogne - Franche Comté	Female	Student	Vascular nephropathy	121	2009-11-20	46.22	No	Type not specified		No	No		Yes	Smoker	No	2013-05-22	Yes		112	156	46	112	57	202.7	2013-05-15	24.96	0.19	2013-03-15
003	003-0057	Bourgogne - Franche Comté	Male	Inactive or disability	Mix nephropathy	166.3	2002-11-29	40.76	Yes	Type II	No	Yes	No		Yes	Smoker	No	2013-05-23	Yes		84	170	29.1	170	100	144.3	2013-02-16	46.08	0.04	2013-02-21	0.04
003	003-0058	Bourgogne - Franche Comté	Male	Inactive or disability	Diabetic nephropathy	158	2012-06-26	40.22	Yes	Type II	No	No	No		Yes	Former smoker	No	2013-06-19	Yes	Patient not coming	102	184	30.1	160	80	215.9	2013-06-14	27.97	2.33	2013-06-14	1.41
003	003-0059	Bourgogne - Franche Comté	Female	Inactive or disability	Other nephropathy	180	2009-10-21	24.86	No	Type not specified		No	No		Yes	Non-smoker	No	2013-05-28	Yes		67	163	25.2	160	70	182.3	2013-05-24	24.27	0.09	2013-05-24
003	003-0060	Haut de France	Male	Inactive or disability	Nephroangiosclerosis and hypertension	205	2010-05-19	28.5	No	Type not specified		No	No		Yes	Former smoker	No	2013-05-23	Yes		78	170	27	130	75	226.6	2013-05-03	25.21		2013-05-03	0
003	003-0061	Bourgogne - Franche Comté	Male	Inactive or disability		180	2009-12-01	35.47	Yes	Type I	Yes	Yes	No		Yes	Former smoker	No	2013-05-23	Yes			170		140	70	119.5	2013-04-09	56.18		2011-06-27	0.15
003	003-0062	Bourgogne - Franche Comté	Female			186	2010-08-09	25.78	Yes	Type II	No	Yes	Yes		No	Former smoker	No	2013-05-23	Yes			165		130	70	308	2013-05-14	14.25		2013-05-14	0.46
003	003-0064	Bourgogne - Franche Comté	Female	Inactive or disability	Nephroangiosclerosis and hypertension	130.1	2011-10-06	36.93	No	Type not specified		Yes	No		Yes	Non-smoker	No	2013-05-23	Yes		70	162	26.7	155	74	120.4	2013-05-17	40.16	0.1	2013-05-17
003	003-0066	Bourgogne - Franche Comté	Female	Inactive or disability		105	2005-09-07	47.97	Yes	Type II	Yes	Yes	No		Yes	Non-smoker	No	2013-05-23	Yes		58	155	24.1	136	60	106.2	2013-03-18	46.3	0.13	2012-11-30
003	003-0067	Bourgogne - Franche Comté	Female	Inactive or disability		88	2012-04-28	57.07	Yes	Type II	No	No	Yes		Yes	Non-smoker	No	2013-05-24	Yes		51.5	148	23.5	133	46	140	2013-05-13	33.31	3.57	2013-05-03
003	003-0068	Bourgogne - Franche Comté	Female	Inactive or disability		180	2012-05-01	25.05	No	Type not specified		No	No		Yes	Non-smoker	No	2013-05-23	Yes		86	152	37.2	127	74	199.1	2013-05-24	22.24	1.77	2013-05-24
003	003-0069	Bourgogne - Franche Comté	Male	Inactive or disability	Mix nephropathy	212	2010-05-12	29.27	Yes	Type II	Yes	Yes	No		Yes	Former smoker	No	2013-05-23	Yes		82	166	29.8	131	52	288.5	2013-05-02	20.32	0.47	2013-05-03	0.27
003	003-0070	Bourgogne - Franche Comté	Female	Inactive or disability		152	2004-12-09	30.94	No	Type not specified		No	Yes	II	Yes	Non-smoker	No	2013-05-23	Yes		51.5	161	19.9	170	90	104.4	2013-05-17	46.62	1.27	2013-05-17
003	003-0071	Bourgogne - Franche Comté	Male	Inactive or disability	Mix nephropathy				Yes	Type II	No	Yes	No		Yes	Former smoker	No	2013-05-23	Yes		75	161	28.9	133	64	121.2	2013-04-22	53.16	0	2013-04-22
003	003-0073	Haut de France	Female			94	2012-08-22	56.45	Yes	Type II	No	No	No		Yes	Non-smoker	No	2013-05-23	Yes		73	162	27.8	134	76	106.2	2013-02-16	48.87
003	003-0074	Bourgogne - Franche Comté	Female	Employed	Vascular nephropathy	213	2012-08-22	23.57	No	Type not specified		No	No		Yes	Smoker	No	2013-05-24	Yes		52	155	21.6	140	90	125.67	2013-05-17	43.12	4.36	2013-05-17	2.81
003	003-0075	Bourgogne - Franche Comté	Female	Inactive or disability	Nephroangiosclerosis and hypertension	111.5	2008-04-16	45.16	No	Type not specified		No	No		Yes	Non-smoker	No	2013-05-24	Yes		69	148	31.5	120	60	102.7	2013-05-21	48.92	0.08	2012-06-01
003	003-0076	Bourgogne - Franche Comté	Male	Inactive or disability	Nephroangiosclerosis and hypertension	149	2004-10-01	42.55	No	Type not specified		No	No		Yes	Non-smoker	No	2013-05-22	Yes		67	163	25.2	140	70	143	2013-05-14	43.59	0.69	2013-05-14
003	003-0077	Bourgogne - Franche Comté	Male	Inactive or disability	Vascular nephropathy	109	2003-05-30	63.48	No	Type not specified		No	No		Yes	Former smoker	No	2013-05-22	Yes		92	173	30.7	135	70	130.1	2013-05-13	50.19	1.3	2012-09-11
003	003-0079	Bourgogne - Franche Comté	Male	Inactive or disability		157	2011-12-12	40.06	Yes	Type II	Yes	No	No		Yes	Former smoker	No	2013-07-10	Yes	Patient not coming	96	178	30.3	160	90	150.5	2013-07-04	41.84	0.69	2013-07-04
003	003-0080	Bourgogne - Franche Comté	Female	Unemployed	Primary chronic glomerulonephritis	146	2013-03-15	39.67	No	Type not specified		No	No		No	Non-smoker	No	2013-05-27	Yes		56	160	21.9	120	70	110.6	2013-05-24	54.65
003	003-0081	Bourgogne - Franche Comté	Male	Inactive or disability	Tubulo-interstitial nephropathy/Chronic pyelonephritis	350	2009-02-01	16.52	No	Type not specified		No	No		Yes	Former smoker	No	2013-05-27	Yes		79	173	26.4	150	70	151.3	2013-05-22	42.92	0.3	2013-05-22
003	003-0082	Bourgogne - Franche Comté	Male	Inactive or disability		167.3	2011-05-09	37.54	Yes	Type II	Yes	No	No		No	Former smoker	No	2013-05-27	Yes		108	183	32.2	130	70	129.2	2013-05-21	50.3	0.27	2013-05-21
003	003-0083	Bourgogne - Franche Comté	Female	Inactive or disability	Mix nephropathy	241.6	2011-01-25	18.18	Yes	Type II	Yes	No	No		Yes	Non-smoker	No	2013-05-27	Yes		90	160	35.2	120	70	265.5	2013-05-18	16.21
003	003-0084	Bourgogne - Franche Comté	Male	Inactive or disability		150.7	2010-01-12	41.66	No	Type not specified		No	No		Yes	Former smoker	No	2013-05-27	Yes		74	168	26.2	140	70	147	2013-05-01	42.55
003	003-0085	Bourgogne - Franche Comté	Male	Employed	Polycystic kidney disease and hereditary diseases	120	1996-12-12	67.55	No	Type not specified		No	No		Yes	Former smoker	No	2013-05-27	Yes		70	176	22.6	130	80	261.1	2013-05-22	24.87	0.84	2012-05-16
003	003-0086	Haut de France	Male	Inactive or disability		159	2001-02-20	41.78	No	Type not specified		No	No		Yes	Former smoker	No	2013-05-27	Yes		94	172	31.8	140	70	362.9	2013-03-06	15.5	0.24	2012-11-13
003	003-0087	Bourgogne - Franche Comté	Female	Employed		222	2012-07-31	22.36	No	Type not specified		No	No		Yes	Non-smoker	No	2014-04-17	Yes	Doctor omission	69	153	29.5	130	80	275.2	2014-04-16	17.29	0.36	2014-04-16	0.33
003	003-0088	Bourgogne - Franche Comté	Male	Inactive or disability	Primary chronic glomerulonephritis	194.7	2012-09-05	30.68	No	Type not specified		Yes	Yes	II-III	Yes	Former smoker	No	2014-02-13	Yes		70	170	24.2	135	75	149.6	2013-11-28	41.48	0.2	2013-11-28
003	003-0089	Bourgogne - Franche Comté	Female	Inactive or disability	Nephroangiosclerosis and hypertension	116	2010-09-15	42.51	No	Type not specified		No	No		Yes	Former smoker	No	2013-05-27	Yes		86	163	32.4	159	80	181.4	2013-02-04	25.16		2012-09-11	0
003	003-0090	Bourgogne - Franche Comté	Female	Inactive or disability	Mix nephropathy	195	2012-04-01	23.28	Yes	Type II	No	Yes	No		Yes	Non-smoker	No	2013-05-27	Yes		67	168	23.7	145	80	280.5	2013-04-08	15.26		2013-01-10	0
003	003-0091	Bourgogne - Franche Comté	Female	Inactive or disability	Mix nephropathy	235	2010-03-04	18.56	Yes	Type II	Yes	No	No		Yes	Non-smoker	Yes	2013-05-27	Yes		56	150	24.9	138	76	284.1	2013-05-17	14.8	0.14	2012-09-07
003	003-0093	Bourgogne - Franche Comté	Male	Inactive or disability		144	2012-05-01	43.79	Yes	Type II	No	No	No	II	Yes	Former smoker	No	2013-05-27	Yes		56.5	162	21.5	132	76	144	2013-05-01	43.68	0.65	2013-02-01
003	003-0094	Bourgogne - Franche Comté	Male	Inactive or disability		132	2009-03-01	49.94	Yes	Type II	No	Yes	Yes	II	Yes	Former smoker	No	2013-05-27	Yes		75	161	28.9	140	80	236.3	2013-06-04	25.2	0.67	2013-03-01
003	003-0095	Bourgogne - Franche Comté	Male	Inactive or disability	Tubulo-interstitial nephropathy/Chronic pyelonephritis	260	2011-05-03	22.2	Yes	Type II	Yes	No	Yes		Yes	Former smoker	No	2013-05-28	Yes		96	166	34.8	130	70	247.8	2013-05-24	23.35	0.17	2013-01-07
003	003-0096	Bourgogne - Franche Comté	Male	Inactive or disability	Other nephropathy	136	2011-02-07	47.15	No	Type not specified		No	No		Yes	Former smoker	No	2013-05-28	Yes		70	162	26.7	130	70	151.3	2013-05-06	41.47	0.18	2012-05-25
003	003-0097	Bourgogne - Franche Comté	Female	Inactive or disability	Mix nephropathy	82	2003-06-24	66.33	Yes	Type II	Yes	No	Yes	II	Yes	Former smoker	No	2013-05-28	Yes		94	155	39.1	130	70	262	2013-05-10	16.8	0.2	2013-05-10
003	003-0098	Bourgogne - Franche Comté	Male	Inactive or disability	Diabetic nephropathy	149	2012-01-20	43.97	Yes	Type II	Yes	No	No		Yes	Non-smoker	No	2013-05-28	Yes		61	176	19.7	145	80	192	2013-04-29	32.71	0.14	2013-03-07
003	003-0100	Bourgogne - Franche Comté	Male	Inactive or disability	Vascular nephropathy	112	2006-06-15	59.49	No	Type not specified		No	No		Yes	Former smoker	No	2013-05-28	Yes		73	162	27.8	140	80	168.2	2013-05-03	36.51	1.84	2013-05-07
003	003-0101	Bourgogne - Franche Comté	Female	Inactive or disability	Other nephropathy	104	2007-11-05	49.73	No	Type not specified		No	No		No	Non-smoker	No	2013-05-28	Yes		49	155	20.4	135	70	108	2013-05-21	46.71		2013-05-21	0
003	003-0102	Bourgogne - Franche Comté	Female	Inactive or disability		122	2009-05-12	39.35	Yes	Type II	Yes	No	No	II	Yes	Former smoker	No	2013-05-28	Yes		69	151	30.3	130	70	149.6	2012-12-11	30.86	0.3	2012-12-13	0.19
003	003-0105	Bourgogne - Franche Comté	Female	Inactive or disability		195.6	2012-10-31	22.17	Yes	Type II	No	No	No		Yes	Non-smoker	No	2013-05-28	Yes		71	162	27.1	132	67	147.8	2013-04-25	30.56
003	003-0106	Bourgogne - Franche Comté	Male	Inactive or disability	Other nephropathy	343	2011-12-08	15.73	No	Type not specified		No	No		Yes	Former smoker	No	2013-05-28	Yes		78	172	26.4	109	74	364.6	2013-05-16	14.59
003	003-0107	Bourgogne - Franche Comté	Female	Inactive or disability		131	2011-01-28	35.45	No	Type not specified		No	Yes	II	Yes	Non-smoker	No	2013-05-28	Yes		68	169	23.8	112	49	205.32	2013-05-22	21.01
003	003-0108	Bourgogne - Franche Comté	Male			332	2012-05-08	17.8	No	Type not specified		Yes	No	I	Yes	Smoker	No	2013-05-28	Yes		110	170	38.1	170	100	425.7	2013-05-23	13.31	4.34	2013-05-23
003	003-0109	Bourgogne - Franche Comté	Female	Inactive or disability		189	2010-10-13	24.06	Yes	Type II	Yes	Yes	Yes	II	Yes	Former smoker	No	2013-05-29	Yes		117	160	45.7	120	60	216.8	2013-05-23	20.37	0.02	2012-10-29
003	003-0110	Bourgogne - Franche Comté	Female	Inactive or disability	Nephroangiosclerosis and hypertension	111	2011-07-28	44	No	Type not specified		No	No		Yes	Non-smoker	Yes	2013-05-29	Yes		76	164	28.3	125	80	102.7	2013-05-15	47.87		2012-05-15	0
003	003-0111	Bourgogne - Franche Comté	Male	Inactive or disability	Nephroangiosclerosis and hypertension	200.9	2011-12-20	29.31	No	Type not specified		Yes	Yes	II	Yes	Former smoker	No	2013-05-29	Yes		70	170	24.2	180	100	177.9	2013-04-11	33.56	0.04	2013-04-17	0.02
003	003-0112	Bourgogne - Franche Comté	Male	Inactive or disability	Mix nephropathy	173	2012-10-15	36.66	No	Type not specified		No	No		Yes	Former smoker	Yes	2013-06-26	Yes		72	192	19.5	150	92	125.7	2013-04-05	52.84	0.62	2013-04-05
003	003-0113	Bourgogne - Franche Comté	Male	Inactive or disability		224	2012-09-03	27.21	Yes	Type II	No	No	No		Yes	Non-smoker	No	2013-05-30	Yes		91	173	30.4	140	70	315.9	2013-05-24	18.24	0.91	2012-11-05
003	003-0114	Bourgogne - Franche Comté	Female	Inactive or disability	Nephroangiosclerosis and hypertension	190	2010-04-07	22.92	No	Type not specified		No	No		Yes	Non-smoker	No	2014-08-05	Yes	Patient not coming	61	169	21.4	130	70	177	2014-07-30	24.66
003	003-0115	Bourgogne - Franche Comté	Male	Employed	Diabetic nephropathy	135	1995-04-01	54.89	Yes	Type I	Yes	No	No		Yes	Former smoker	No	2013-05-30	Yes		85	175	27.8	120	60	156.6	2013-05-22	42.68	0.57	2013-05-22	0.3
003	003-0116	Bourgogne - Franche Comté	Male	Inactive or disability		129	2010-05-31	52.44	No	Type not specified		No	No		Yes	Former smoker	No	2013-05-30	Yes		66	160	25.8	140	75	126	2013-05-23	53.35	0.03	2012-11-05	0.1
003	003-0118	Bourgogne - Franche Comté	Male	Inactive or disability	Other nephropathy	194.7	2012-01-09	32.09	Yes	Type II	No	No	Yes	I	Yes	Smoker	No	2014-02-20	Yes	Patient not coming	95	187	27.2	130	90	183.2	2014-02-04	34.21	0.53	2014-02-06	0.53
003	003-0121		Male	Inactive or disability		211	2011-10-26	28.89	Yes	Type II	Yes	No	Yes		Yes	Former smoker	No	2013-05-31	Yes		96	175	31.3	120	60	301.8	2013-05-14	19	3.29	2013-05-15
003	003-0122	Bourgogne - Franche Comté	Female	Inactive or disability		116	2011-11-30	42.27	No	Type not specified		No	No		Yes	Non-smoker	No	2013-06-03	Yes		71	165	26.1	140	80	122.1	2013-05-29	39.62	0.12	2011-11-30
003	003-0124	Bourgogne - Franche Comté	Female	Inactive or disability		182	2010-02-24	24.74	Yes	Type II	No	No	Yes	IV	Yes	Non-smoker	No	2013-06-03	Yes		90	172	30.4	140	65	204.4	2013-02-08	21.47	0.3	2011-09-07
003	003-0125	Bourgogne - Franche Comté	Female	Inactive or disability	Other nephropathy	181	2006-06-20	24.77	No	Type not specified		No	No		No	Non-smoker	No	2013-06-03	Yes		54	140	27.6	120	70	221.3	2013-05-27	19.31
003	003-0126	Bourgogne - Franche Comté	Male	Inactive or disability		267.2	2011-12-10	22.2	Yes	Type II	Yes	Yes	Yes	II	Yes	Smoker	No	2013-06-03	Yes		84	171	28.7	140	70	253.1	2013-04-04	23.49
003	003-0127	Bourgogne - Franche Comté	Male	Inactive or disability		130	2012-04-01	50.37	Yes	Type II	No	No	No		Yes	Former smoker	No	2013-06-03	Yes		158	178	49.9	131	82	158	2013-05-27	40.11		2013-04-04	0
003	003-0129	Bourgogne - Franche Comté	Female	Inactive or disability		116	2012-08-28	42.63	No	Type not specified		No	No		Yes	Non-smoker	No	2013-06-03	Yes		66	149	29.7	129	85	131	2013-03-22	36.94	0.07	2013-03-22
003	003-0130	Bourgogne - Franche Comté	Male	Inactive or disability	Tubulo-interstitial nephropathy/Chronic pyelonephritis	202.7	2012-08-29	30.35	Yes	Type II	No	No	No		Yes	Former smoker	Yes	2013-09-04	Yes	Doctor omission	74	165	27.2	140	70	346.9	2013-08-27	16.28	2.35	2013-04-12
003	003-0131	Bourgogne - Franche Comté	Female	Inactive or disability	Vascular nephropathy	181	2010-06-15	25.23	No	Type not specified		No	No		No	Non-smoker	No	2013-06-04	Yes		63	165	23.1	150	70	306.2	2013-05-30	13.64		2013-04-30	2.07
003	003-0132	Bourgogne - Franche Comté	Female	Employed	Other nephropathy	170	2008-10-23	33.28	No	Type not specified		No	No		Yes	Former smoker	No	2013-06-04	Yes		54	161	20.8	130	90	158	2013-05-30	34.98	0.38	2013-05-30
003	003-0133	Bourgogne - Franche Comté	Male	Inactive or disability	Nephroangiosclerosis and hypertension	144	2011-02-22	42.93	No	Type not specified		No	No		Yes	Former smoker	No	2013-06-04	Yes		67	166	24.3	120	60	292.9	2013-05-27	18.83		2011-07-21	0.08
003	003-0134	Bourgogne - Franche Comté	Female	Inactive or disability	Nephroangiosclerosis and hypertension	115	2002-09-19	42.94	No	Type not specified		No	Yes	III	Yes	Non-smoker	No	2013-06-04	Yes		86.8	153	37.1	130	70	105.3	2013-03-18	46.16	0.07	2012-05-14
003	003-0135	Bourgogne - Franche Comté	Male	Inactive or disability	Other nephropathy	148	2008-01-22	42.43	No	Type not specified		No	No		Yes	Non-smoker	Yes	2013-06-04	Yes		75	170	26	140	70	161.1	2013-05-24	37.99		2012-10-11	0.11
003	003-0137	Bourgogne - Franche Comté	Male	Inactive or disability	Vascular nephropathy	179	2003-08-14	36.71	Yes	Type II	Yes	No	No		Yes	Non-smoker	No	2013-06-04	Yes		115	174	38	152	83	229.2	2013-05-24	26.66	0.88	2013-05-24
003	003-0138	Bourgogne - Franche Comté	Female	Inactive or disability	Mix nephropathy	266	2011-02-19	16.18	Yes	Type II	Yes	No	No		Yes	Non-smoker	No	2013-06-04	Yes		87	158	34.9	142	71	176.1	2013-05-23	25.9	0.07	2013-05-23
003	003-0140	Haut de France	Male	Inactive or disability	Nephroangiosclerosis and hypertension	155	2001-02-01	41.62	No	Type not specified		No	No		Yes	Non-smoker	No	2013-06-04	Yes		83	170	28.7	160	80	234.5	2013-05-11	24.95	2.64	2013-05-27
003	003-0141	Bourgogne - Franche Comté	Female	Student	Nephroangiosclerosis and hypertension	324	2005-07-07	14.25	No	Type not specified		No	No		Yes	Former smoker	No	2013-06-05	Yes		66	156	27.1	120	80	185	2013-05-28	26.32	2.38	2013-05-30
003	003-0143	Bourgogne - Franche Comté	Female	Inactive or disability	Nephroangiosclerosis and hypertension	98	2011-02-10	51.64	Yes	Type II	No	No	No		Yes	Non-smoker	No	2013-06-05	Yes		62	145	29.5	100	50	105.3	2013-04-06	47.26		2013-04-06	0
003	003-0144	Bourgogne - Franche Comté	Male	Inactive or disability	Nephroangiosclerosis and hypertension	115.1	2007-09-18	57.81	No	Type not specified		Yes	No		Yes	Non-smoker	No	2013-06-05	Yes		56	162	21.3	130	62	118.6	2013-04-06	54.93	0.06	2013-04-06
003	003-0145	Bourgogne - Franche Comté	Male	Inactive or disability	Mix nephropathy	116	2010-02-05	59.48	Yes	Type II	No	No	No		Yes	Former smoker	No	2013-06-05	Yes		92	176	29.7	154	84	133.6	2013-06-04	50.03	0.62	2013-06-05
003	003-0146	Bourgogne - Franche Comté	Male	Inactive or disability		159	1998-01-01	39.48	Yes	Type II	No	Yes	Yes	III	No	Non-smoker	No	2013-06-05	Yes		62	172	21	105	50	199.1	2013-04-22	29.34
003	003-0147	Bourgogne - Franche Comté	Male	Inactive or disability	Nephroangiosclerosis and hypertension	168	2008-04-29	36.66	No	Type not specified		No	No		Yes	Former smoker	No	2013-06-06	Yes		84	172	28.4	130	70	264.6	2013-05-28	21.43	0.46	2012-10-08	0.29
003	003-0148	Bourgogne - Franche Comté	Female	Inactive or disability		95	2003-04-30	52.79	No	Type not specified		No	Yes	II	Yes	Non-smoker	No	2013-06-06	Yes		77	151	33.8	150	90	157.5	2013-06-01	28.73		2010-11-08	0.09
003	003-0149	Bourgogne - Franche Comté	Male	Inactive or disability		147	2009-06-24	44.8	No	Type not specified		No	No		Yes	Former smoker	No	2013-06-06	Yes		80	173	26.7	135	70	141.6	2013-05-21	46.19		2013-05-21	0.08
003	003-0151	Bourgogne - Franche Comté	Female	Inactive or disability	Mix nephropathy	167.3	2004-10-18	28.27	Yes	Type II	No	No	No		Yes	Non-smoker	Yes	2013-06-06	Yes		79	152	34.2	120	80	126.6	2013-05-10	38	0	2013-05-16
003	003-0152	Bourgogne - Franche Comté	Female	Inactive or disability	Tubulo-interstitial nephropathy/Chronic pyelonephritis	87.6	2010-04-08	57.82	Yes	Type II	No	No	No		Yes	Non-smoker	No	2013-06-06	Yes		61	163	23	130	70	241.6	2013-06-04	17.79
003	003-0153	Bourgogne - Franche Comté	Male	Inactive or disability	Mix nephropathy	189	2009-09-12	33	Yes	Type II	Yes	No	No		Yes	Non-smoker	No	2013-06-06	Yes		95	198	24.2	150	80	246.9	2013-05-27	23.96		2012-12-08	0.76
003	003-0156	Bourgogne - Franche Comté	Female	Inactive or disability	Nephroangiosclerosis and hypertension	109	2011-11-09	44.36	No	Type not specified		No	No		Yes	Non-smoker	No	2013-06-06	Yes		77	154	32.5	160	80	128.3	2013-04-30	36.57	0	2012-10-24
003	003-0158	Bourgogne - Franche Comté	Female	Inactive or disability		127	2007-06-19	37.97	No	Type not specified		No	No		Yes	Non-smoker	No	2013-06-06	Yes		103	171	35.2	154	78	138.1	2013-05-23	33.93	0.34	2013-05-23
003	003-0160	Bourgogne - Franche Comté	Male	Inactive or disability	Nephroangiosclerosis and hypertension	157	2012-12-12	40.17	No	Type not specified		No	No		Yes	Non-smoker	No	2013-06-06	Yes		95	180	29.3	152	86	219.5	2013-05-15	27.21	0.1	2013-01-24
003	003-0161	Haut de France	Male	Inactive or disability	Vascular nephropathy	102	2012-11-15	68.77	Yes	Type II	No	No	Yes	III	No	Former smoker	No	2013-10-16	Yes	Doctor omission	83	170	28.7	165	75	183.2	2013-09-09	34.87	1.49	2013-09-09	0.94
003	003-0162	Bourgogne - Franche Comté	Male	Inactive or disability	Nephroangiosclerosis and hypertension	120	2007-03-23	57.6	No	Type not specified		No	No	I	Yes	Former smoker	No	2013-06-07	Yes		59	162	22.5	120	70	150	2013-04-18	43.63
003	003-0163	Bourgogne - Franche Comté	Male	Employed		196	2011-01-22	35.7	No	Type not specified		No	No		Yes	Non-smoker	No	2013-06-08	Yes		70	167	25.1	130	80	325.7	2013-05-25	19.66	1.14	2012-10-06
003	003-0164	Bourgogne - Franche Comté	Male	Inactive or disability	Polycystic kidney disease and hereditary diseases	139	2011-06-01	45.98	No	Type not specified		No	No		Yes	Former smoker	No	2013-06-10	Yes		90	164	33.5	130	80	154	2013-06-05	40.64	0.2	2013-06-04
003	003-0165	Bourgogne - Franche Comté	Female	Inactive or disability	Other nephropathy	145	2006-11-21	32.86	No	Type not specified		No	No		Yes	Non-smoker	Yes	2013-06-10	Yes		76	171	26	130	70	123	2013-05-06	38.98	0.08	2010-06-21
003	003-0166	Bourgogne - Franche Comté	Female	Employed	Vascular nephropathy	165	2009-06-16	31.34	No	Type not specified		No	No		Yes	Non-smoker	No	2013-06-10	Yes		94	156	38.6	120	70	187.6	2013-06-01	26.54	0.52	2013-06-01
003	003-0167	Bourgogne - Franche Comté	Male	Inactive or disability	Nephroangiosclerosis and hypertension	190	2011-09-09	31.64	Yes	Type II	No	Yes	No		Yes	Former smoker	No	2013-08-01	Yes	Other	67.3	168	23.8	160	77	239	2012-12-07	24.22			0.2	2011-12-09
003	003-0168	Bourgogne - Franche Comté	Female	Inactive or disability	Mix nephropathy	81	2006-07-11	65.5	Yes	Type II	Yes	No	No		Yes	Non-smoker	Yes	2014-09-18	Yes	Patient not coming	90	150	40	150	70	138.1	2014-06-07	34.56
003	003-0169	Bourgogne - Franche Comté	Male	Inactive or disability		158	2008-09-15	40.46	No	Type not specified		No	No		Yes	Former smoker	No	2013-06-10	Yes		65			154	90	152.2	2013-06-06	41.64	0.15	2013-06-06
003	003-0170	Grand Est	Female	Inactive or disability	Nephroangiosclerosis and hypertension	101	2012-09-11	50.62	Yes	Type II	No	No	No	I	Yes	Non-smoker	Yes	2013-06-11	Yes		69	157	28	160	80	122.1	2013-06-04	40.54	0.12	2013-03-12
003	003-0171	Bourgogne - Franche Comté	Female	Inactive or disability		146	2006-01-19	31.98	Yes	Type II	Yes	Yes	Yes	IV	Yes	Non-smoker	No	2013-06-11	Yes		67	155	27.9	140	65	138.9	2013-05-14	33.29		2012-10-25	0.04
003	003-0172	Bourgogne - Franche Comté	Female	Inactive or disability	Nephroangiosclerosis and hypertension	143.4	2010-02-11	32.65	No	Type not specified		No	Yes	III	Yes	Former smoker	No	2013-06-11	Yes		70	165	25.7	162	72	145.1	2013-05-14	31.97	0.11	2013-05-14	0.13
003	003-0173	Bourgogne - Franche Comté	Male			134	2006-02-27	51.87	No	Type not specified		No	No		Yes	Former smoker	No	2013-06-11	Yes		102	180	31.5	140	78	169	2013-05-17	38.66	4.86	2013-05-17
003	003-0174	Bourgogne - Franche Comté	Male	Inactive or disability	Nephroangiosclerosis and hypertension	173	2007-08-30	36.02	Yes	Type II	No	No	No		Yes	Smoker	No	2013-06-11	Yes		71	165	26.1	160	85	197.4	2013-06-03	30.43	0.91	2013-06-03
003	003-0175	Bourgogne - Franche Comté	Female	Inactive or disability	Diabetic nephropathy	131	2008-09-23	37.61	Yes	Type II	No	No	No		Yes	Non-smoker	No	2015-06-13	Yes	Doctor omission	58	176	18.7	136	80	229.2	2015-06-05	19.32			0.25	2014-07-16
003	003-0176	Bourgogne - Franche Comté	Female	Inactive or disability	Other nephropathy	165	2010-08-25	28.15	Yes	Type II	Yes	No	No	I	Yes	Non-smoker	No	2013-06-11	Yes		97	170	33.6	132	68	177	2013-05-06	25.75	0.07	2013-05-06
003	003-0177	Bourgogne - Franche Comté	Female	Inactive or disability	Nephroangiosclerosis and hypertension	1079	2012-08-24	3.15	No	Type not specified		No	No		Yes	Non-smoker	No	2013-06-11	Yes		71	167	25.5	150	82	136.3	2013-05-23	34.19
003	003-0178	Auvergne - Rhône-Alpes	Male	Employed	Vascular nephropathy	157	2010-01-09	45.16	No	Type not specified		No	No		Yes	Non-smoker	No	2013-06-11	Yes		81	176	26.1	135	83	209.7	2013-06-01	31.88	2.44	2013-06-01	0.94
003	003-0179	Bourgogne - Franche Comté	Female	Inactive or disability	Mix nephropathy	235	2011-08-18	18.42	Yes	Type II	Yes	Yes	No		Yes	Non-smoker	No	2013-06-11	Yes		88	155	36.6	140	80	246	2013-05-15	17.38	0.11	2012-06-06
003	003-0181	Bourgogne - Franche Comté	Male	Employed	Diabetic nephropathy	188	2011-01-21	34.69	Yes	Type II	Yes	No	No		No	Non-smoker	No	2013-06-12	Yes		102	165	37.5	131	84	323.9	2013-06-08	18.38	1.06	2013-06-08
003	003-0184	Bourgogne - Franche Comté	Female	Inactive or disability	Primary chronic glomerulonephritis	242	2012-09-07	17.85	Yes	Type II	No	No	No		No	Non-smoker	No	2013-06-12	Yes		91	149	41	135	70	120.4	2013-06-04	39.85	0.61	2013-06-06
003	003-0185	Bourgogne - Franche Comté	Female	Inactive or disability	Nephroangiosclerosis and hypertension	133	2009-12-14	36.96	No	Type not specified		No	No		Yes	Former smoker	No	2013-06-12	Yes		71	161	27.4	105	70	112.4	2013-05-03	44.34		2012-08-22	0.04
003	003-0187	Bourgogne - Franche Comté	Male	Inactive or disability		137	2013-01-23	47.01	No	Type not specified		Yes	Yes		Yes	Former smoker	No	2013-06-13	Yes		85	170	29.4	110	60	183	2013-05-30	33.66		2013-03-28	0.05
003	003-0188	Bourgogne - Franche Comté	Male	Inactive or disability		146	2008-10-13	44.06	Yes	Type II	Yes	No	No		Yes	Former smoker	No	2013-07-23	Yes		81	162	30.9	140	80	217	2013-06-05	27.5	0.34	2013-06-05
003	003-0190	Bourgogne - Franche Comté	Male	Inactive or disability	Nephroangiosclerosis and hypertension	166	2010-08-27	36.44	No	Type not specified		Yes	Yes	II	Yes	Former smoker	No	2013-06-13	Yes		76	176	24.5	150	90	146	2013-05-07	41.96		2012-05-29	0.16
003	003-0191	Bourgogne - Franche Comté	Female	Inactive or disability	Mix nephropathy	158	2004-03-26	31.58	Yes	Type II	Yes	No	No		Yes	Non-smoker	No	2013-06-13	Yes		78	151	34.2	140	90	246	2013-05-27	18.35	4.35	2013-05-27
003	003-0192	Bourgogne - Franche Comté	Female	Inactive or disability		106	2006-07-06	47.73	Yes	Type II	Yes	No	No		Yes	Non-smoker	No	2013-06-13	Yes		91	156	37.4	125	67	125.7	2013-06-05	38.42	0.14	2013-03-06
003	003-0193	Bourgogne - Franche Comté	Female	Inactive or disability	Nephroangiosclerosis and hypertension	158	2010-10-04	29.43	No	Type not specified		No	No		Yes	Former smoker	No	2013-06-13	Yes		59	156	24.2	160	88	166.4	2013-06-04	27.5		2013-06-07	0
003	003-0194	Bourgogne - Franche Comté	Female	Inactive or disability	Mix nephropathy	139	2011-09-29	33.59	Yes	Type II	Yes	No	No		Yes	Non-smoker	No	2013-06-13	Yes		60	160	23.4	140	69	140.7	2013-05-24	32.96	0.15	2013-05-24
003	003-0196	Bourgogne - Franche Comté	Female	Employed	Primary chronic glomerulonephritis	139	2000-04-17	41.09	No	Type not specified		No	No		Yes	Non-smoker	No	2013-06-13	Yes		99	158	39.7	110	80	132.8	2011-12-15	40.65	0.24	2011-12-16
003	003-0197	Bourgogne - Franche Comté	Male	Inactive or disability		188	2011-01-07	32.91	Yes	Type II	Yes	No	No	I	Yes	Former smoker	No	2013-06-13	Yes		76	166	27.6	140	70	188.5	2013-05-29	32.62	0.44	2013-05-29
003	003-0198	Haut de France	Female	Inactive or disability	Other nephropathy	177	2013-04-25	26.83	No	Type not specified		No	No		Yes	Former smoker	No	2013-12-12	Yes	Doctor omission	90	165	33.1	160	85	134	2013-12-09	36.99
003	003-0201	Bourgogne - Franche Comté	Female	Inactive or disability		382	2010-06-28	11.16	No	Type not specified		No	Yes	I	Yes	Former smoker	No	2013-06-06	Yes		60	149	27	120	80	125	2013-06-04	40.08	0.05	2010-09-09
003	003-0203	Bourgogne - Franche Comté	Female	Inactive or disability		240	2010-07-19	17.59	No	Type not specified		No	No		Yes	Former smoker	No	2013-06-17	Yes		90	170	31.1	123	49	216.8	2013-06-14	19.64
003	003-0204	Bourgogne - Franche Comté	Female	Inactive or disability		109	2009-07-21	44.25	Yes	Type II	Yes	Yes	Yes	II	Yes	Former smoker	No	2013-06-17	Yes		58	155	24.1	130	60	129	2013-06-01	36.08
003	003-0205	Bourgogne - Franche Comté	Female	Student		129	2011-06-15	40.71	Yes	Type II	Yes	No	Yes	II	Yes	Non-smoker	No	2013-06-17	Yes		107	158	42.9	130	70	130.1	2013-06-12	39.99	0.14	2011-09-22
003	003-0206	Bourgogne - Franche Comté	Male	Inactive or disability	Polycystic kidney disease and hereditary diseases	126	2007-06-15	52.38	No	Type not specified		No	No		Yes	Smoker	No	2013-06-17	Yes		65.5	175	21.4	140	80	126.2	2013-06-12	51.4	0.22	2013-06-12
003	003-0207	Bourgogne - Franche Comté	Female	Inactive or disability	Tubulo-interstitial nephropathy/Chronic pyelonephritis	227.4	2011-04-18	20.16	No	Type not specified		No	No		Yes	Non-smoker	Yes	2013-09-17	Yes	Patient not coming	71	161	27.4	130	70	211.5	2013-08-28	21.78
003	003-0208	Bourgogne - Franche Comté	Female	Student	Nephroangiosclerosis and hypertension	369	2012-01-09	12.01	No	Type not specified		No	No		Yes	Non-smoker	No	2013-07-02	Yes		89	172	30.1	150	80	295.6	2013-06-27	15.45		2013-06-27	0.89
003	003-0209	Bourgogne - Franche Comté	Female	Inactive or disability	Vascular nephropathy	159	2010-06-09	29.54	No	Type not specified		No	No		Yes	Non-smoker	No	2013-06-17	Yes		51	155	21.2	140	70	131.9	2012-05-30	36.45	0.06	2010-12-09
003	003-0210	Bourgogne - Franche Comté	Female	Inactive or disability	Other nephropathy	89.4	2011-03-02	59.21	Yes	Type II	No	No	No		No	Non-smoker	No	2013-06-17	Yes		73	154	30.8	120	80	109.7	2013-06-13	46.45
003	003-0211	Bourgogne - Franche Comté	Female	Employed	Polycystic kidney disease and hereditary diseases	174	2004-12-21	30.23	No	Type not specified		No	No		Yes	Non-smoker	No	2014-09-02	Yes	Patient not coming	40	146	18.8	120	60	192	2014-08-20	25.73	0.15	2014-02-22
003	003-0212	Bourgogne - Franche Comté	Male	Inactive or disability		124	2011-05-16	51.78	No	Type not specified		Yes	Yes		Yes	Former smoker	No	2013-06-18	Yes		68	164	25.3	150	80	115.9	2013-05-03	55.69		2013-05-03	0.39
003	003-0213	Bourgogne - Franche Comté	Male	Inactive or disability	Diabetic nephropathy	112	2010-08-20	61.73	Yes	Type II	Yes	No	No	I	Yes	Non-smoker	No	2013-06-18	Yes		100	173	33.4	130	80	141	2013-05-30	46.86	0.14	2012-10-31
003	003-0214	Bourgogne - Franche Comté	Male	Inactive or disability	Mix nephropathy	122	2008-01-04	53.9	Yes	Type II	Yes	No	No		Yes	Former smoker	No	2013-06-18	Yes		93	165	34.2	150	80	245.1	2013-06-10	23.77	0.61	2013-06-11	0.61
003	003-0215	Bourgogne - Franche Comté	Male	Inactive or disability	Diabetic nephropathy	127	2008-12-29	50.89	Yes	Type II	Yes	No	No		Yes	Former smoker	No	2013-06-18	Yes		83	155	34.5	120	70	241.6	2013-05-03	23.92	0.17	2013-05-03	0.1
003	003-0216	Haut de France	Female	Employed	Polycystic kidney disease and hereditary diseases	106	2006-05-22	52.47	No	Type not specified		No	No		Yes	Non-smoker	No	2013-06-18	Yes		64	166	23.2	140	85	126	2013-06-14	41.66	0.11	2013-06-14	0.05
003	003-0217	Bourgogne - Franche Comté	Male	Employed	Polycystic kidney disease and hereditary diseases	134	2010-09-18	54.22	No	Type not specified		No	No		Yes	Non-smoker	No	2013-06-18	Yes		83.5	180	25.8	132	83	138.9	2013-06-13	51.28
003	003-0218	Bourgogne - Franche Comté	Female	Inactive or disability		130	2011-11-30	37.6	No	Type not specified		No	No		Yes	Non-smoker	No	2013-06-18	Yes		57	163	21.5	136	75	144.3	2013-06-12	33.14
003	003-0221	Bourgogne - Franche Comté	Male	Employed		194.7	2004-11-29	41.19	No	Type not specified		No	No		Yes	Non-smoker	No	2013-09-18	Yes	Patient not coming	62.5	176	20.2	154	92	224.8	2013-03-29	32.25		2012-08-07	0.51
003	003-0222	Bourgogne - Franche Comté	Male	Inactive or disability	Other nephropathy	213	2012-10-26	28.93	Yes	Type II	Yes	No	No		Yes	Former smoker	No	2013-06-18	Yes		75	170	26	160	80	216.83	2013-06-11	28.25	1.49	2013-06-11
003	003-0223	Bourgogne - Franche Comté	Male	Inactive or disability		168	2010-03-26	36.11	Yes	Type II	No	No	No		Yes	Former smoker	No	2013-06-18	Yes		65	165	23.9	160	90	442.5	2013-05-27	11.73	2.21	2011-12-05
003	003-0224	Bourgogne - Franche Comté	Male	Inactive or disability		124	2013-04-09	51.52	Yes	Type II	No	No	Yes	I	Yes	Former smoker	No	2013-12-19	Yes	Doctor omission	88			160	60	132.8	2013-12-11	47.6
003	003-0226	Bourgogne - Franche Comté	Male	Inactive or disability		319	2011-03-02	17.15	Yes	Type II	No	No	Yes	II	Yes	Non-smoker	No	2013-06-19	Yes		63	163	23.7	140	70	454	2013-05-24	11.36		2012-07-19	0.49
003	003-0227	Bourgogne - Franche Comté	Male	Inactive or disability		238	2011-12-15	24.46	No	Type not specified		Yes	Yes	IV	Yes	Smoker	No	2013-06-19	Yes		62	178	19.6	100	50	352.2	2013-06-14	15.48
003	003-0228	Bourgogne - Franche Comté	Male	Inactive or disability		157	2012-06-26	40.52	Yes	Type II	No	No	No		Yes	Non-smoker	No	2013-06-19	Yes		102	184	30.1	160	80	215.9	2013-06-14	27.97	2.33
003	003-0229	Bourgogne - Franche Comté	Female	Inactive or disability	Mix nephropathy	283	2012-01-02	14.71	Yes	Type II	Yes	No	No	II	Yes	Non-smoker	No	2013-06-20	Yes		64			160	76	185.9	2013-05-17	23.84	0.13	2012-04-14
003	003-0230	Bourgogne - Franche Comté	Female	Inactive or disability	Diabetic nephropathy	136	2009-05-05	35.18	Yes	Type II	No	No	No		Yes	Smoker	No	2013-06-20	Yes		80	154	33.7	140	75	108.9	2013-06-13	44.98	0.09	2013-06-13	0.1
003	003-0231	Bourgogne - Franche Comté	Male	Inactive or disability		187	2010-04-12	31.91	Yes	Type II	No	No	No	I	Yes	Former smoker	No	2013-06-20	Yes		71	174	23.5	170	75	180.5	2013-06-10	33		2012-05-02	0.14
003	003-0232	Bourgogne - Franche Comté	Female	Inactive or disability	Nephroangiosclerosis and hypertension	110.6	2009-07-15	44.06	No	Type not specified		No	Yes	II	Yes	Non-smoker	No	2013-10-23	Yes	Doctor omission		148		140	60	146.9	2013-10-10	31.44	0.13	2013-10-10
003	003-0233	Bourgogne - Franche Comté	Female	Inactive or disability	Primary chronic glomerulonephritis	125	2012-05-10	37.42	Yes	Type II	Yes	No	Yes	II	Yes	Former smoker	No	2014-02-13	Yes					160	65	202.7	2014-01-27	21.32	4.34	2013-10-07
003	003-0235	Bourgogne - Franche Comté	Male	Inactive or disability	Vascular nephropathy	131	2009-04-09	50.23	Yes	Type II	No	No	No		Yes	Non-smoker	No	2013-06-20	Yes		106	176	34.2	110	70	131.9	2013-05-29	49.26	0	2013-05-29
003	003-0236	Centre	Female	Inactive or disability	Other nephropathy	230	2010-07-16	19.46	No	Type not specified		No	No		Yes	Non-smoker	No	2013-06-20	Yes		75	155	31.2	140	80	185.9	2013-05-30	24.67	0	2013-05-30
003	003-0237	Bourgogne - Franche Comté	Female	Inactive or disability	Mix nephropathy	138	2009-03-05	33.62	Yes	Type II	No	Yes	Yes	II	Yes	Non-smoker	No	2013-06-20	Yes		67.5	154	28.5	120	70	133.6	2013-05-24	34.57			0.23	2013-05-24
003	003-0238	Bourgogne - Franche Comté	Male	Inactive or disability	Nephroangiosclerosis and hypertension	394	2012-05-03	13.44	No	Type not specified		Yes	Yes	II	Yes	Non-smoker	No	2013-06-20	Yes		66	171	22.6	140	70	399.1	2013-05-21	13.21	1.58	2012-05-16
003	003-0239	Bourgogne - Franche Comté	Female	Student	Vascular nephropathy	146	2011-10-25	38.83	No	Type not specified		No	No		Yes	Non-smoker	No	2013-06-20	Yes		60	158	24	111	50	134.5	2013-05-24	42.13	0.64	2012-12-05
003	003-0240	Bourgogne - Franche Comté	Male	Student	Vascular nephropathy	304	2011-08-22	20.32	No	Type not specified		No	No		Yes	Smoker	No	2013-06-21	Yes		50	166	18.1	160	80	488.5	2013-06-18	11.66	2.14	2013-04-22
003	003-0241	Bourgogne - Franche Comté	Female	Inactive or disability	Nephroangiosclerosis and hypertension	137	2011-10-20	34.79	Yes	Type II	No	No	No		Yes	Former smoker	No	2013-06-21	Yes		54	154	22.8	160	70	138.06	2013-06-18	34.29	0.36	2013-02-01
003	003-0242	Bourgogne - Franche Comté	Female	Employed	Vascular nephropathy	99	2011-04-30	53.18	No	Type not specified		No	No		Yes	Smoker	No	2013-06-25	Yes		46	160	18	160	90	132.8	2013-06-17	37.63	0.87	2013-06-17
003	003-0243	Bourgogne - Franche Comté	Male	Inactive or disability	Other nephropathy	213	2012-09-22	28.84	No	Type not specified		No	No		Yes	Non-smoker	No	2013-06-25	Yes		91	183	27.2	180	90	202.7	2013-06-17	30.44
003	003-0244	Bourgogne - Franche Comté	Male	Inactive or disability	Nephroangiosclerosis and hypertension	255	2012-03-01	22.77	No	Type not specified		No	No		Yes	Non-smoker	No	2013-06-25	Yes		76.5	172	25.9	150	90	224.8	2013-06-19	26.26	1.66	2013-06-19	0.79
003	003-0245	Bourgogne - Franche Comté	Male	Inactive or disability	Nephroangiosclerosis and hypertension	127	2008-07-01	53.95	No	Type not specified		Yes	No	I	Yes	Former smoker	No	2013-06-25	Yes		98	176	31.6	140	80	141.6	2013-05-10	46.78	0.56	2013-05-11
003	003-0246	Bourgogne - Franche Comté	Female	Inactive or disability	Diabetic nephropathy	99	2013-03-08	49.94	Yes	Type II	Yes	Yes	No		Yes	Non-smoker	No	2013-06-25	Yes		64	148	29.2	150	70	92	2013-06-07	54.35
003	003-0247	Bourgogne - Franche Comté	Female	Employed	Diabetic nephropathy	122	2007-08-24	46.03	Yes	Type II	No	No	No	I	Yes	Non-smoker	No	2013-06-25	Yes		61	165	22.4	115	65	220.4	2013-05-11	22.55	1.52	2013-05-11	0.62
003	003-0248	Bourgogne - Franche Comté	Male	Inactive or disability		183	2012-07-12	33.21	Yes	Type II	Yes	Yes	Yes	III	Yes	Former smoker	No	2013-06-26	Yes		62	161	23.9	95	50	229.2	2013-06-25	25.55		2013-06-13	0.17
003	003-0249	Bourgogne - Franche Comté	Female	Inactive or disability	Diabetic nephropathy	99	2010-01-05	51.19	Yes	Type II	Yes	No	No	II	Yes	Non-smoker	No	2013-06-26	Yes		95	162	36.2	210	100	100	2013-05-22	50.17			0.15	2012-12-05
003	003-0250	Bourgogne - Franche Comté	Female	Inactive or disability	Mix nephropathy	183	2004-12-22	25.19	Yes	Type II	Yes	Yes	Yes	III	Yes	Non-smoker	No	2013-06-26	Yes		82	160	32	150	65	160.2	2013-06-10	28.66			0.05	2012-12-27
003	003-0251	Bourgogne - Franche Comté	Male	Inactive or disability	Mix nephropathy	133	2013-03-08	46.95	Yes	Type II	Yes	Yes	Yes	III	Yes	Former smoker	No	2013-06-26	Yes		90	172	30.4	140	80	120.4	2013-06-20	52.66
003	003-0252	Bourgogne - Franche Comté	Male	Employed	Vascular nephropathy	138	2004-11-29	50.34	No	Type not specified		No	No		Yes	Former smoker	No	2013-06-26	Yes		82	183	24.5	150	90	245.1	2013-06-17	25.09	0.64	2013-01-22
003	003-0253	Bourgogne - Franche Comté	Male	Inactive or disability		129	2012-10-25	48.75	No	Type not specified		No	Yes	IV	No	Former smoker	No	2013-06-27	Yes		76	166	27.6	97	46	177	2013-05-14	33.76
003	003-0254	Bourgogne - Franche Comté	Male	Inactive or disability		296	2006-05-29	19.43	Yes	Type II	No	No	Yes	III	Yes	Non-smoker	No	2013-06-27	Yes		78	158	31.2	140	70	203.6	2013-06-25	29.37	0.11	2013-06-25
003	003-0256	Bourgogne - Franche Comté	Male	Inactive or disability	Nephroangiosclerosis and hypertension	155	2010-04-26	40.66	No	Type not specified		Yes	Yes	II	Yes	Non-smoker	No	2013-06-27	Yes		90	167	32.3	150	95	306.2	2013-05-30	18.38		2013-05-30	0.47
003	003-0257	Bourgogne - Franche Comté	Male	Inactive or disability		227	2010-04-27	26.79	No	Type not specified		Yes	No	I	Yes	Smoker	No	2013-06-27	Yes		61	167	21.9	145	80	430.1	2013-06-14	12.7	2.16	2013-06-14
003	003-0258	Bourgogne - Franche Comté	Female	Inactive or disability		135	2013-02-18	35.1	No	Type not specified		No	No		Yes	Non-smoker	No	2013-06-27	Yes		74	160	28.9	180	90	125.7	2013-06-18	38.11
003	003-0259	Bourgogne - Franche Comté	Female	Unemployed	Diabetic nephropathy	87	2003-12-13	71.56	Yes	Type I	Yes	No	No		Yes	Smoker	No	2013-06-27	Yes		51	164	19	110	70	255.8	2013-06-21	19.38
003	003-0260	Bourgogne - Franche Comté	Female	Inactive or disability		98.2	2009-11-12	50.29	Yes	Type II	Yes	No	No		Yes	Non-smoker	No	2013-10-23	Yes		80	155	33.3	170	80	155.8	2013-10-16	29.23	0.06	2013-10-16
003	003-0261	Bourgogne - Franche Comté	Male	Inactive or disability	Nephroangiosclerosis and hypertension	181	2012-01-26	33.9	No	Type not specified		Yes	Yes	II	Yes	Former smoker	No	2014-04-17	Yes	Doctor omission	74			170	80	178.8	2014-04-01	34.2
003	003-0264	Bourgogne - Franche Comté	Male	Inactive or disability	Nephroangiosclerosis and hypertension	84	2012-12-31	82.23	Yes	Type I	Yes	No	No		Yes	Former smoker	No	2013-06-28	Yes	Doctor omission	100	175	32.7	145	80	173.5	2013-06-10	35.51		2013-06-10	0.36
003	003-0265	Bourgogne - Franche Comté	Male	Employed		96	2012-02-28	74	No	Type not specified		No	No		No	Non-smoker	No	2013-07-01	Yes		105	187	30	120	65	177	2013-02-25	36.4
003	003-0266	Bourgogne - Franche Comté	Female	Inactive or disability		92	2009-03-11	56.37	Yes	Type II	Yes	No	No		Yes	Former smoker	No	2013-07-01	Yes		98	167	35.1	120	60	92.9	2013-06-25	55.08	0.36	2013-06-25
003	003-0267	Bourgogne - Franche Comté	Male	Inactive or disability		192	2013-03-08	32.03	Yes	Type II	No	No	No		Yes	Former smoker	No	2013-07-01	Yes		95.5	177	30.5	130	70	131	2013-03-01	49.79
003	003-0268	Bourgogne - Franche Comté	Female	Inactive or disability		100	2011-01-19	51.36	Yes	Type II	No	No	Yes	IV	No	Non-smoker	No	2013-07-01	Yes		102	171	34.9	120	50	119.5	2013-05-04	41.56
003	003-0269	Bourgogne - Franche Comté	Male	Inactive or disability		200	2012-01-18	29.82	Yes	Type II	Yes	Yes	Yes	II-III	Yes	Non-smoker	No	2013-07-01	Yes		70			140	80	242.5	2013-06-18	23.82	0.17	2012-11-27	0.11
003	003-0271	Haut de France	Female	Inactive or disability		248	2011-12-27	17.44	Yes	Type II	Yes	Yes	Yes		Yes	Former smoker	No	2013-07-01	Yes		141.4	165	51.9	120	70	241.6	2013-04-03	17.88
003	003-0272	Haut de France	Male	Inactive or disability		170	2012-01-18	35.12	No	Type not specified		No	No		Yes	Former smoker	No	2013-07-02	Yes		70	162	26.7	140	70	392.9	2013-06-18	13.33
003	003-0273	Bourgogne - Franche Comté	Male	Student		173	2006-08-23	38.48	No	Type not specified		Yes	No		Yes	Smoker	No	2013-07-02	Yes		74	164	27.5	150	80	543.4	2013-05-29	10.01
003	003-0275	Bourgogne - Franche Comté	Male	Inactive or disability	Nephroangiosclerosis and hypertension	91	2007-06-13	74.57	No	Type not specified		No	Yes	IV	Yes	Former smoker	No	2013-07-04	Yes		91	162	34.7	130	75	120.4	2013-05-30	53.17		2013-05-30	0.01
003	003-0276	Bourgogne - Franche Comté	Male	Inactive or disability		112	2006-03-30	60	No	Type not specified		No	No	I	Yes	Former smoker	No	2013-07-04	Yes		72.5	166	26.3	185	95	114.2	2013-06-04	57.53	0.1	2013-06-05
003	003-0279	Bourgogne - Franche Comté	Male	Inactive or disability		225	2008-10-16	26.45	Yes	Type II	Yes	Yes	Yes	IV	No	Former smoker	No	2013-07-02	Yes		75	174	24.8	115	50	247.8	2013-06-18	23.35	0.36	2013-06-18
003	003-0280	Bourgogne - Franche Comté	Female	Inactive or disability	Nephroangiosclerosis and hypertension	290	2011-11-09	14.41	No	Type not specified		No	No	II	Yes	Non-smoker	No	2013-07-02	Yes		65	153	27.8	140	80	100.9	2013-05-13	48.49		2012-03-14	0.14
003	003-0281	Bourgogne - Franche Comté	Female	Inactive or disability	Mix nephropathy	84	2011-01-19	59.48	Yes	Type II	No	No	No		Yes	Non-smoker	No	2013-07-02	Yes		66	150	29.3	130	70	105.3	2013-06-11	45.61		2012-06-02	0.16
003	003-0282	Bourgogne - Franche Comté	Male	Inactive or disability	Other nephropathy	96	2006-01-09	71.69	Yes	Type II	No	No	No		Yes	Non-smoker	No	2013-07-02	Yes		78	166	28.3	140	70	121.2	2013-06-07	53.71
003	003-0284	Bourgogne - Franche Comté	Female	Inactive or disability		131.8	2012-12-13	35.99	No	Type not specified		No	No		Yes	Non-smoker	No	2013-11-07	Yes	Doctor omission	48	146	22.5	190	90	147.8	2013-10-30	31.45		2013-10-30	0.14
003	003-0285	Bourgogne - Franche Comté	Male	Inactive or disability		119	2007-07-03	54.16	No	Type not specified		Yes	No		Yes	Former smoker	No	2013-10-08	Yes		75	170	26	180	80	385	2013-10-05	13.77	2.54	2013-09-04
003	003-0286	Bourgogne - Franche Comté	Male	Inactive or disability	Nephroangiosclerosis and hypertension	107	2010-01-13	65.07	No	Type not specified		No	No		Yes	Former smoker	No	2013-07-04	Yes		85	174	28.1	150	80	123	2013-06-07	54.86			0	2013-02-04
003	003-0287	Bourgogne - Franche Comté	Female	Inactive or disability		160	2011-03-18	29.25	No	Type not specified		No	No		Yes	Non-smoker	No	2013-06-10	Yes		88	154	37.1	145	60	394.7	2013-06-07	10.26		2012-11-14	1.16
003	003-0288	Bourgogne - Franche Comté	Male	Unemployed		114	2011-06-06	69.16	No	Type not specified		No	No		Yes	Non-smoker	No	2013-07-04	Yes		86	169	30.1	120	70	176.1	2013-06-19	41.34	0.13	2013-06-19
003	003-0289	Bourgogne - Franche Comté	Male	Student		117	2012-07-05	59.52	No	Type not specified		No	No		Yes	Former smoker	No	2013-09-09	Yes	Patient not coming	102	180	31.5	110	63	169	2013-09-03	38.8	1	2013-06-24
003	003-0290	Bourgogne - Franche Comté	Male	Employed	Primary chronic glomerulonephritis	250	2006-03-27	28.74	No	Type not specified		No	No		Yes	Non-smoker	No	2013-07-04	Yes		65	169	22.8	110	70	243.4	2013-03-12	28.29	0.65	2012-12-03
003	003-0291	Bourgogne - Franche Comté	Female	Inactive or disability	Vascular nephropathy	189.4	2008-06-25	24.28	No	Type not specified		No	No		Yes	Non-smoker	No	2013-07-08	Yes		68	165	25	130	65	290.3	2013-07-03	14.62		2013-01-24	0
003	003-0293	Bourgogne - Franche Comté	Male	Student		232	2012-05-29	27.42	No	Type not specified		No	No		Yes	Smoker	No	2013-11-07	Yes	Patient not coming	90	173	30.1	112	63	198.2	2013-11-06	32.76
003	003-0294	Bourgogne - Franche Comté	Male	Inactive or disability		103	2010-03-25	63.98	No	Type not specified		No	No		No	Former smoker	No	2013-07-09	Yes		78	167	28	130	80	122	2013-06-04	52.24
003	003-0295	Bourgogne - Franche Comté	Male	Inactive or disability	Nephroangiosclerosis and hypertension	266	2010-01-29	22.05	No	Type not specified		No	No		Yes	Former smoker	No	2013-07-09	Yes		86	171	29.4	120	70	289.4	2013-06-19	19.84	0.47	2013-06-19	0.18
003	003-0296	Bourgogne - Franche Comté	Male	Inactive or disability	Diabetic nephropathy	134	2008-03-11	48.5	Yes	Type II	No	No	No		Yes	Former smoker	No	2013-07-09	Yes		99	173	33.1	120	60	217.7	2013-07-09	27.33
003	003-0297	Bourgogne - Franche Comté	Female	Inactive or disability	Nephroangiosclerosis and hypertension	268.2	2011-03-31	15.65	No	Type not specified		No	Yes	II	Yes	Non-smoker	No	2013-07-09	Yes		64	161	24.7	140	70	109.7	2013-06-12	43.71		2012-06-12	0.07
003	003-0298	Bourgogne - Franche Comté	Female	Inactive or disability		159	2011-04-18	30.08	No	Type not specified		No	No		Yes	Smoker	No	2013-07-09	Yes		56	151	24.6	130	70	130.1	2013-05-14	37.68	0.15	2013-05-14	0.05
003	003-0299	Bourgogne - Franche Comté	Female	Inactive or disability	Diabetic nephropathy	126	2012-04-12	38.11	Yes	Type II	Yes	No	Yes	III	Yes	Former smoker	No	2013-07-09	Yes		79	153	33.7	125	70	128	2013-06-15	37.32		2013-06-15	0
003	003-0300	Bourgogne - Franche Comté	Male	Employed	Primary chronic glomerulonephritis	208	2005-06-22	39.03	No	Type not specified		No	No		No	Non-smoker	No	2013-07-09	Yes		76	172	25.7	112	61	264.6	2013-06-28	27.34	0.11	2013-06-28
003	003-0301	Bourgogne - Franche Comté	Male	Inactive or disability	Vascular nephropathy	296	2008-11-21	19.91	No	Type not specified		No	No		Yes	Former smoker	No	2013-07-09	Yes		60	165	22	135	68	331.9	2013-07-03	17.18	0.82	2012-12-19	0.48
003	003-0303	Bourgogne - Franche Comté	Male	Employed		222	2009-04-17	28.63	Yes	Type I	Yes	Yes	No		Yes	Former smoker	No	2013-07-09	Yes		67	168	23.7	148	75	216.8	2013-01-08	29	2.55	2013-01-08
003	003-0305		Male	Inactive or disability		205	2013-03-01	29.37	Yes	Type II	Yes	No	No		Yes	Non-smoker	No	2013-07-29	Yes	Patient not coming	67	168	23.7	137	83	205	2013-03-01	29.37
003	003-0306	Bourgogne - Franche Comté	Male	Inactive or disability	Nephroangiosclerosis and hypertension	239	2012-05-30	24.04	Yes	Type II	Yes	No	Yes	IV	Yes	Former smoker	No	2013-07-10	Yes		96	172	32.4	140	70	243.4	2013-07-02	23.48		2013-07-02	0.36
003	003-0307	Bourgogne - Franche Comté	Female	Inactive or disability	Tubulo-interstitial nephropathy/Chronic pyelonephritis	52	2011-06-08	106.11	No	Type not specified		No	No		No	Non-smoker	No	2013-07-10	Yes		60	158	24	130	70	307	2013-06-27	13.6	12.07	2013-04-02
003	003-0308	Bourgogne - Franche Comté	Male	Inactive or disability	Primary chronic glomerulonephritis	99	2012-07-09	70.7	No	Type not specified		No	No		Yes	Former smoker	No	2013-07-02	Yes		60	172	20.3	120	80	194.7	2013-06-24	32.29
003	003-0309	Bourgogne - Franche Comté	Female	Inactive or disability	Nephroangiosclerosis and hypertension	118	2012-08-10	41	No	Type not specified		No	Yes	III	Yes	Former smoker	No	2013-07-11	Yes		72	165	26.4	210	110	100	2013-03-12	49.5	0.16	2013-06-14	0.1
003	003-0310	Bourgogne - Franche Comté	Male	Inactive or disability	Nephroangiosclerosis and hypertension	125	2007-02-01	54.57	No	Type not specified		No	No	I	Yes	Non-smoker	No	2013-07-11	Yes		86	173	28.7	160	90	133.6	2013-07-01	49.55			0	2013-07-01
003	003-0312	Bourgogne - Franche Comté	Male	Inactive or disability		223	2011-06-08	26.04	Yes	Type II	No	No	No		Yes	Non-smoker	No	2013-07-11	Yes		80	164	29.7	115	60	154	2013-07-01	39.73
003	003-0313	Haut de France	Male	Employed	Primary chronic glomerulonephritis	281	2011-11-03	23.19	No	Type not specified		No	No		No	Smoker	No	2013-07-11	Yes		71	175	23.2	115	80	246.1	2013-07-03	26.75		2012-06-14	0
003	003-0315	Bourgogne - Franche Comté	Male	Employed	Nephroangiosclerosis and hypertension	299	2010-12-28	21.37	No	Type not specified		No	No		Yes	Smoker	No	2013-07-11	Yes		53	162	20.2	110	70	276.1	2013-06-28	23.1	1.16	2013-06-28
003	003-0317	Bourgogne - Franche Comté	Female	Inactive or disability		126	2013-04-15	38.32	No	Type not specified		No	No		Yes	Non-smoker	No	2014-04-17	Yes	Doctor omission	73	162	27.8	135	70	124.8	2014-04-15	38.64
003	003-0318	Bourgogne - Franche Comté	Male	Inactive or disability		162	2012-12-07	39.31	No	Type not specified		Yes	No		Yes	Smoker	No	2013-12-12	Yes	Doctor omission	78	177	24.9	145	80	147.8	2013-11-29	43.57	0.12	2013-11-29
003	003-0320	Bourgogne - Franche Comté	Female	Inactive or disability	Other nephropathy	132	2003-05-24	38.71	No	Type not specified		No	No		Yes	Non-smoker	No	2013-05-27	Yes		82	161	31.6	170	100	339	2013-05-17	12.59	0.15	2010-06-08
003	003-0321	Haut de France	Female	Inactive or disability	Other nephropathy	445	2010-04-15	8.96	No	Type not specified		No	No		Yes	Non-smoker	No	2015-02-25	Yes	Doctor omission	95			150	60	247.8	2015-02-16	17.37
003	003-0322	Bourgogne - Franche Comté	Female	Student	Vascular nephropathy	262	2010-01-13	17.42	No	Type not specified		No	No		Yes	Non-smoker	No	2013-07-15	Yes		53.5	149	24.1	115	64	275.2	2013-07-10	16.29	0.43	2013-03-29
003	003-0324	Bourgogne - Franche Comté	Male	Employed	Nephroangiosclerosis and hypertension	115	2001-10-16	63.77	No	Type not specified		Yes	No		Yes	Former smoker	No	2013-07-16	Yes		81	178	25.6	108	73	222.1	2013-07-09	28.41	0.06	2013-07-11
003	003-0327	Bourgogne - Franche Comté	Male	Inactive or disability	Vascular nephropathy	170	2010-09-28	36.45	Yes	Type II	No	No	No		No	Former smoker	No	2013-07-16	Yes		60	165	22	120	70	173.5	2013-07-09	35.32	1.28	2013-07-09
003	003-0328	Bourgogne - Franche Comté	Male	Inactive or disability	Nephroangiosclerosis and hypertension	107	2010-12-31	63.07	No	Type not specified		No	No		Yes	Former smoker	No	2013-07-16	Yes		92	169	32.2	130	70	116	2013-07-10	56.97	0.1	2013-07-10
003	003-0329	Bourgogne - Franche Comté	Female	Inactive or disability	Other nephropathy	117	2010-09-23	43.41	No	Type not specified		No	No		Yes	Non-smoker	No	2013-07-16	Yes		78	170	27	145	85	103.5	2013-07-12	49.52		2013-01-11	0
003	003-0330	Bourgogne - Franche Comté	Male	Student		165	2012-01-19	40.18	No	Type not specified		Yes	No	I	Yes	Former smoker	No	2013-07-16	Yes		79	175	25.8	130	70	168.2	2013-07-09	39.15	0.4	2013-07-09
003	003-0331	Bourgogne - Franche Comté	Male	Employed	Vascular nephropathy	155	2009-01-31	43.51	No	Type not specified		No	No		Yes	Non-smoker	No	2013-07-16	Yes		86	174	28.4	145	90	169	2013-07-06	38.8	3.08	2013-07-08
003	003-0332	Bourgogne - Franche Comté	Female	Inactive or disability	Nephroangiosclerosis and hypertension	90.3	2013-01-08	54.09	No	Type not specified		No	No		Yes	Non-smoker	No	2013-07-17	Yes		55	146	25.8	160	90	101.8	2013-07-01	47.1
003	003-0333	Bourgogne - Franche Comté	Female	Inactive or disability	Mix nephropathy	124	2012-06-01	38.52	Yes	Type I	Yes	No	No		Yes	Non-smoker	No	2013-07-17	Yes		94	164	34.9	135	80	126.6	2013-07-10	37.51	0.06	2013-07-10	0.04
003	003-0334	Bourgogne - Franche Comté	Female	Inactive or disability	Vascular nephropathy	125	2013-02-08	38.56	No	Type not specified		No	No		Yes	Non-smoker	No	2013-07-17	Yes		59	157	23.9	130	70	101.8	2013-05-21	48.87	0	2013-05-24
003	003-0335	Bourgogne - Franche Comté	Male	Inactive or disability	Nephroangiosclerosis and hypertension	163	2005-08-30	38.06	No	Type not specified		Yes	Yes	II	Yes	Former smoker	No	2013-07-17	Yes		70	160	27.3	130	70	177.9	2013-03-29	33.72		2012-09-13	0.1
003	003-0337	Bourgogne - Franche Comté	Male	Inactive or disability	Vascular nephropathy	261	2009-10-03	22.05	Yes	Type II	No	No	No		No	Former smoker	No	2013-07-18	Yes		85	170	29.4	110	60	182.3	2013-07-10	33.02	0.14	2013-07-10
003	003-0338	Bourgogne - Franche Comté	Female	Inactive or disability		124	2010-12-01	40.33	No	Type not specified		No	Yes	IV	No	Non-smoker	No	2013-07-18	Yes		68	160	26.6	90	50	147.8	2013-04-05	32.62		2012-12-22	0.13
003	003-0340	Bourgogne - Franche Comté	Female	Inactive or disability	Tubulo-interstitial nephropathy/Chronic pyelonephritis	101	2013-01-23	51.1	No	Type not specified		No	No		Yes	Non-smoker	No	2013-09-11	Yes	Doctor omission	60	152	26	145	80	113.3	2013-09-06	44.75	0.04	2013-09-06
003	003-0345	Bourgogne - Franche Comté	Male	Inactive or disability		167.3	2010-02-16	37.03	Yes	Type II	No	No	No		Yes	Former smoker	No	2014-01-20	Yes	Doctor omission	67	158	26.8	135	81	126.6	2013-12-19	50.68	0.18	2013-12-19
003	003-0349	Bourgogne - Franche Comté	Male	Inactive or disability		304	2012-02-23	18.21	Yes	Type II	No	No	No		Yes	Non-smoker	No	2013-07-18	Yes		90	185	26.3	155	75	332.8	2013-07-09	16.37
003	003-0350	Bourgogne - Franche Comté	Female	Inactive or disability	Mix nephropathy	114	2012-12-03	43.75	Yes	Type II	No	No	No		Yes	Non-smoker	No	2013-07-22	Yes		75	158	30	160	80	131	2013-07-01	37.16	0.18	2013-03-27
003	003-0351	Bourgogne - Franche Comté	Male	Inactive or disability	Tubulo-interstitial nephropathy/Chronic pyelonephritis	205	2009-01-01	28.98	No	Type not specified		No	Yes	III	No	Non-smoker	No	2013-07-22	Yes		66	175	21.6	90	60	284.1	2013-07-15	19.69	0.1	2013-02-14
003	003-0352	Bourgogne - Franche Comté	Female	Employed	Diabetic nephropathy	113	2004-11-03	51.51	Yes	Type I	Yes	No	No		No	Non-smoker	No	2013-07-22	Yes		78	178	24.6	115	70	121	2013-05-31	45.26			0	2013-05-31
003	003-0353	Bourgogne - Franche Comté	Female	Inactive or disability	Other nephropathy	261	2012-05-24	16.45	No	Type not specified		No	No		Yes	Non-smoker	No	2013-07-22	Yes		50	156	20.5	129	66	208	2013-06-06	21.31
003	003-0355	Bourgogne - Franche Comté	Female	Inactive or disability	Other nephropathy	262.85	2011-10-10	16.4	No	Type not specified		No	Yes	I	Yes	Non-smoker	No	2013-07-23	Yes		71	172	24	120	70	225.68	2013-07-11	19.45	0.22	2013-07-11
003	003-0356	Bourgogne - Franche Comté	Female	Inactive or disability	Nephroangiosclerosis and hypertension	98	2008-10-17	51.79	No	Type not specified		No	No		Yes	Non-smoker	No	2013-07-23	Yes		68	164	25.3	130	70	100	2013-07-16	49.89	0.14	2013-07-17
003	003-0357	Bourgogne - Franche Comté	Female	Inactive or disability	Other nephropathy	161	2003-08-19	28.72	No	Type not specified		No	No		Yes	Non-smoker	No	2013-07-23	Yes		95	157	38.5	108	59	305.3	2013-07-11	13.38
003	003-0359	Bourgogne - Franche Comté	Female			100	2001-04-07	56.4	No	Type not specified		No	No		Yes	Non-smoker	No	2013-07-23	Yes		62	163	23.3	140	85	141.6	2013-07-05	35.84	0.68	2013-07-05
003	003-0361	Bourgogne - Franche Comté	Male	Inactive or disability	Other nephropathy	89	1995-09-16	84.21	No	Type not specified		No	No		No	Non-smoker	No	2013-07-23	Yes		90	180	27.8	140	70	374.4	2013-07-19	15.04
003	003-0362	Bourgogne - Franche Comté	Male	Employed	Vascular nephropathy	106.2	2000-09-06	72.81	No	Type not specified		No	No		Yes	Smoker	No	2013-10-23	Yes		87.5	170	30.3	140	91	239.8	2013-10-21	26.72	4.86	2013-03-11
003	003-0363	Bourgogne - Franche Comté	Male	Inactive or disability	Nephroangiosclerosis and hypertension	185	2007-02-27	33.24	No	Type not specified		No	No		Yes	Former smoker	No	2013-07-24	Yes		69	170	23.9	137	77	285	2013-07-19	19.87	1.19	2013-07-19	0.79
003	003-0367	Bourgogne - Franche Comté	Female	Employed	Vascular nephropathy	150	1999-11-01	36.91	No	Type not specified		No	No		Yes	Non-smoker	No	2013-07-18	Yes		54	153	23.1	110	70	483	2013-07-17	8.91
003	003-0371	Bourgogne - Franche Comté	Male	Inactive or disability		89	2008-02-05	80.76	Yes	Type II	Yes	Yes	No		Yes	Former smoker	No	2013-07-29	Yes		95	175	31	110	60	163.7	2013-07-24	39.32
003	003-0372	Bourgogne - Franche Comté	Male	Inactive or disability	Vascular nephropathy	97.35	1995-01-31	71.63	No	Type not specified		No	No		Yes	Non-smoker	No	2013-07-29	Yes		82	148	37.4	130	70	131	2013-07-04	48.35	0.2	2013-07-05
003	003-0373	Bourgogne - Franche Comté	Male	Inactive or disability	Mix nephropathy	187.6	2013-07-11	33.93	Yes	Type II	No	Yes	No		Yes	Former smoker	No	2013-07-29	Yes		110	175	35.9	160	100	204.4	2013-07-25	30.73
003	003-0374	Bourgogne - Franche Comté	Female	Inactive or disability		131.5	2013-02-28	35.99	Yes	Type II	No	No	No		Yes	Non-smoker	No	2013-07-30	Yes		82	152	35.5	100	60	129.2	2013-07-22	36.73	0	2013-07-22
003	003-0375	Bourgogne - Franche Comté	Male	Inactive or disability	Other nephropathy	160	2012-03-30	38.78	No	Type not specified		No	Yes	II	Yes	Non-smoker	No	2013-07-30	Yes		82	171	28	110	50	192	2013-07-26	31.34
003	003-0377	Bourgogne - Franche Comté	Female	Inactive or disability		62	2011-10-12	88.62	No	Type not specified		No	No		Yes	Smoker	No	2013-08-01	Yes		71	154	29.9	140	80	95	2013-06-01	53.84
003	003-0380	Bourgogne - Franche Comté	Female	Inactive or disability	Mix nephropathy	164	2011-09-01	28.42	Yes	Type II	No	No	No		Yes	Non-smoker	No	2013-08-01	Yes		90			135	80	200	2013-07-17	22.48			0.16	2013-07-17
003	003-0383	Bourgogne - Franche Comté	Male	Inactive or disability	Mix nephropathy	141	2009-07-15	45.74	Yes	Type II	No	No	No		Yes	Former smoker	Yes	2013-08-01	Yes		104	173	34.7	110	70	380.6	2013-07-12	14.38	0.51	2013-04-19
003	003-0386	Bourgogne - Franche Comté	Male	Inactive or disability	Mix nephropathy	192	2009-12-15	33.14	Yes	Type II	No	Yes	No		Yes	Non-smoker	No	2013-08-06	Yes		92.5	170	32	153	96	303	2013-07-12	19.32	1.94	2013-07-16	0.85
003	003-0387	Bourgogne - Franche Comté	Female	Employed	Tubulo-interstitial nephropathy/Chronic pyelonephritis	146.8	2003-05-07	38.58	No	Type not specified		No	No		No	Non-smoker	No	2013-08-06	Yes		52.5	146	24.6	124	63	164.6	2013-07-25	31.89	0.33	2013-07-25
003	003-0388	Bourgogne - Franche Comté	Female	Inactive or disability	Other nephropathy	174	2007-05-15	27.55	No	Type not specified		No	No		Yes	Non-smoker	No	2013-08-06	Yes		52	170	18	147	69	181.4	2013-07-26	25.75	0.15	2013-07-25
003	003-0390	Bourgogne - Franche Comté	Female	Inactive or disability	Vascular nephropathy	221.3	2012-05-23	20.73	No	Type not specified		No	No		Yes	Smoker	No	2013-08-07	Yes		87	170	30.1	141	87	221.1	2013-07-24	20.69	3.26	2013-07-24	1.55
003	003-0391	Bourgogne - Franche Comté	Female	Inactive or disability		84	2003-08-05	64.28	No	Type not specified		No	No		No	Non-smoker	No	2013-08-07	Yes		79	167	28.3	149	78	127.4	2013-07-26	38.49	0.17	2013-07-26
003	003-0392	Bourgogne - Franche Comté	Male	Inactive or disability	Nephroangiosclerosis and hypertension	148	2012-10-30	42.77	Yes	Type II	No	No	No		Yes	Former smoker	No	2013-08-05	Yes		75	173	25.1	130	70	146	2013-07-15	43.33	0.06	2012-11-02
003	003-0393	Bourgogne - Franche Comté	Male	Inactive or disability	Nephroangiosclerosis and hypertension	185	2010-01-20	33.06	No	Type not specified		No	Yes	II	Yes	Former smoker	No	2013-08-05	Yes		110	160	43	150	70	168.2	2013-08-06	36.61
003	003-0394	Bourgogne - Franche Comté	Male	Inactive or disability	Mix nephropathy	106	2007-01-11	62.87	Yes	Type II	Yes	No	No		Yes	Non-smoker	No	2013-08-05	Yes		52.5	154	22.1	170	90	121.2	2013-06-04	53.02		2013-05-06	0
003	003-0395	Bourgogne - Franche Comté	Female	Employed	Diabetic nephropathy	113	2007-01-01	46.49	Yes	Type II	Yes	No	No		No	Non-smoker	No	2013-08-06	Yes		79	166	28.7	134	73	117.7	2013-07-31	43.4	0.06	2013-07-31
003	003-0396	Bourgogne - Franche Comté	Male	Inactive or disability	Mix nephropathy	134.52	2012-05-02	47.5	Yes	Type II	No	Yes	No		Yes	Former smoker	No	2013-10-15	Yes	Patient not coming	118	168	41.8	148	77	142	2013-10-08	44.51	0.09	2013-10-08
003	003-0399	Bourgogne - Franche Comté	Male	Inactive or disability	Diabetic nephropathy	254	2012-12-18	22.58	Yes	Type II	No	Yes	Yes	II	Yes	Non-smoker	No	2014-06-18	Yes		102	163	38.4	130	70	280.5	2014-06-03	20.03
003	003-0400		Male	Inactive or disability		168	2010-06-01	36.66	No	Type not specified		No	No		Yes	Non-smoker	No	2013-08-12	Yes		80	176	25.8	142	65	157	2013-07-24	39.33
003	003-0401	Bourgogne - Franche Comté	Male	Inactive or disability	Other nephropathy	163	2001-10-01	40.9	No	Type not specified		No	No		Yes	Former smoker	No	2013-08-12	Yes		65	175	21.2	128	72	389	2013-08-02	14.39	0.83	2013-02-12	0.37
003	003-0405	Bourgogne - Franche Comté	Male	Inactive or disability	Vascular nephropathy	144	2007-08-14	46.84	No	Type not specified		No	No		Yes	Smoker	No	2013-08-12	Yes		71	170	24.6	130	70	148.7	2013-08-05	44.21	0.04	2013-08-05
003	003-0407	Bourgogne - Franche Comté	Male	Inactive or disability	Nephroangiosclerosis and hypertension	103.5	1995-05-01	68.32	No	Type not specified		No	No		Yes	Smoker	No	2013-08-13	Yes		80	180	24.7	127	63	200.9	2013-07-31	30.06	0.36	2013-07-31
003	003-0408	Bourgogne - Franche Comté	Male	Inactive or disability	Nephroangiosclerosis and hypertension	177	2009-07-07	35.6	No	Type not specified		No	No		Yes	Former smoker	No	2013-08-13	Yes		90	172	30.4	134	73	372.6	2013-07-26	14.9	0.25	2013-07-26	0.12
003	003-0409	Bourgogne - Franche Comté	Male	Inactive or disability	Diabetic nephropathy	172	2013-06-26	35.31	Yes	Type II	No	No	No		Yes	Former smoker	Yes	2013-08-14	Yes		86	165	31.6	156	83	172	2013-06-26	35.31
003	003-0410	Bourgogne - Franche Comté	Female	Inactive or disability	Primary chronic glomerulonephritis	92	2005-05-26	56.91	Yes	Type I	Yes	No	Yes	II	Yes	Non-smoker	No	2014-02-06	Yes		115	159	45.5	169	65	112.4	2014-01-31	43.96	0.46	2013-10-09	0.18
003	003-0411	Bourgogne - Franche Comté	Female	Inactive or disability	Diabetic nephropathy	85	2011-03-15	61.03	Yes	Type II	Yes	No	No		Yes	Non-smoker	No	2013-08-14	Yes		116	161	44.8	220	120	133.6	2013-04-30	36.01	0.28	2013-04-30
003	003-0412	Bourgogne - Franche Comté	Male	Inactive or disability	Mix nephropathy	199	2005-10-25	30.91	Yes	Type II	No	No	No		Yes	Former smoker	No	2013-08-14	Yes		77	166	27.9	130	65	151.34	2013-07-04	41.46
003	003-0413	Bourgogne - Franche Comté	Male	Inactive or disability	Other nephropathy	202	2012-12-05	29.95	No	Type not specified		No	No		Yes	Former smoker	No	2013-08-16	Yes		74	163	27.9	180	100	196.5	2013-08-05	30.84	0.26	2013-08-05	0.13
003	003-0414	Bourgogne - Franche Comté	Male	Employed		118	2006-09-01	70	No	Type not specified		No	No		Yes	Non-smoker	No	2013-08-27	Yes	Doctor omission	85			140	80	470.2	2013-08-14	13.48	3.17	2013-08-14
003	003-0415	Bourgogne - Franche Comté	Female	Inactive or disability	Diabetic nephropathy	119	2005-09-28	41.76	No	Type not specified		No	No		Yes	Non-smoker	No	2013-08-20	Yes		68	155	28.3	133	66	105.3	2013-08-09	47.01	0.04	2013-08-09	0.02
003	003-0416	Bourgogne - Franche Comté	Male	Employed	Vascular nephropathy	156	2005-02-23	52.12	No	Type not specified		No	No		Yes	Non-smoker	No	2013-08-20	Yes		70	183	20.9	180	110	285	2013-08-17	24.35	3.12	2013-08-17
003	003-0417	Bourgogne - Franche Comté	Male	Inactive or disability	Diabetic nephropathy	129	2011-06-15	50.54	Yes	Type II	Yes	No	No		Yes	Non-smoker	No	2015-03-23	Yes	Doctor omission	92	178	29	130	65	641	2015-03-19	7.86	2.18	2014-10-07
003	003-0419	Bourgogne - Franche Comté	Male	Inactive or disability	Diabetic nephropathy	131.9	2011-01-12	48.46	Yes	Type II	No	No	No		Yes	Non-smoker	No	2013-08-20	Yes		124	178	39.1	150	80	149.6	2013-07-31	41.69	0.43	2013-07-31
003	003-0420	Bourgogne - Franche Comté	Male	Inactive or disability	Diabetic nephropathy	150.8	2010-04-23	41.42	Yes	Type II	No	No	Yes	II	Yes	Former smoker	No	2013-08-20	Yes		94	173	31.4	165	74	154	2013-07-22	40.12	1.68	2013-07-22
003	003-0421	Bourgogne - Franche Comté	Female	Inactive or disability	Nephroangiosclerosis and hypertension	185	2010-01-31	23.92	Yes	Type II	No	No	No		Yes	Non-smoker	No	2013-08-20	Yes		55	155	22.9	150	70	128.3	2013-04-09	36.23
003	003-0422	Bourgogne - Franche Comté	Male	Inactive or disability	Nephroangiosclerosis and hypertension	146	2007-01-22	43.81	No	Type not specified		No	No		Yes	Former smoker	Yes	2013-08-20	Yes		70	166	25.4	150	90	141.6	2013-07-01	44.65	1.65	2013-01-16
003	003-0423	Bourgogne - Franche Comté	Female	Inactive or disability	Nephroangiosclerosis and hypertension	87	2007-01-01	61.51	No	Type not specified		No	No		Yes	Non-smoker	No	2013-08-21	Yes		76	150	33.8	115	60	103.5	2013-07-18	49.36	0	2013-07-18
003	003-0424	Bourgogne - Franche Comté	Male	Inactive or disability	Mix nephropathy	308	2010-10-13	18.26	Yes	Type II	Yes	Yes	No		Yes	Former smoker	No	2013-08-21	Yes		65	161	25.1	170	80	392.1	2013-07-23	13.71	1.22	2013-07-23	0.68
003	003-0425	Haut de France	Male	Inactive or disability		560	2013-05-08	9.21	No	Type not specified		No	No		No	Former smoker	No	2013-10-08	Yes	Patient not coming		175		100	60	723	2013-09-26	6.86		2013-09-26
003	003-0426	Bourgogne - Franche Comté	Female	Inactive or disability	Nephroangiosclerosis and hypertension	158	2011-03-21	31.01	No	Type not specified		No	No		Yes	Non-smoker	No	2013-08-21	Yes		68.5	152	29.6	130	70	174.3	2013-07-17	27.49	0	2013-07-17
003	003-0428	Bourgogne - Franche Comté	Male	Inactive or disability		127	2012-03-16	50.76	Yes	Type II	No	Yes	Yes	I	Yes	Former smoker	No	2013-08-22	Yes					140	70	130.1	2013-08-14	49.24	0.13	2012-12-26
003	003-0429	Bourgogne - Franche Comté	Female	Inactive or disability	Nephroangiosclerosis and hypertension	113	2008-12-13	44.75	No	Type not specified		No	No		Yes	Non-smoker	No	2014-10-23	Yes		73	164	27.1	118	64	97.4	2014-10-03	52.16	0.26	2014-10-03
003	003-0430	Bourgogne - Franche Comté	Male	Inactive or disability	Nephroangiosclerosis and hypertension	119	2012-03-09	55.47	No	Type not specified		No	No		Yes	Former smoker	No	2013-08-22	Yes		118	174	39	110	70	140.7	2013-08-20	45.59	0.12	2013-08-20	0.07
003	003-0431	Bourgogne - Franche Comté	Female	Inactive or disability	Nephroangiosclerosis and hypertension	373	2011-07-29	10.81	No	Type not specified		No	No		Yes	Non-smoker	No	2013-08-22	Yes		53	155	22.1	100	50	361.1	2013-08-19	11.16
003	003-0432	Bourgogne - Franche Comté	Male	Inactive or disability		212	2010-07-28	28.82	Yes	Type II	No	No	No		Yes	Former smoker	No	2013-08-22	Yes		64	170	22.1	200	100	547.8	2013-08-19	9.55	2.38	2013-04-02
003	003-0435	Bourgogne - Franche Comté	Female	Inactive or disability		151.3	2010-07-13	30.85	Yes	Type II	Yes	No	No		Yes	Non-smoker	No	2013-08-26	Yes		89	160	34.8	140	70	262.8	2013-07-18	16.19	0.97	2013-03-07
003	003-0436		Male	Inactive or disability		133	2013-01-24	47.4	No	Type not specified		Yes	Yes	II	Yes	Former smoker	No	2013-08-26	Yes		83	180	25.6	130	80	122.13	2013-08-14	52.3
003	003-0439	Bourgogne - Franche Comté	Male	Inactive or disability	Nephroangiosclerosis and hypertension	147	2011-06-20	43.34	No	Type not specified		No	No		Yes	Former smoker	No	2013-08-27	Yes		71	167	25.5	150	80	127.4	2013-06-28	50.85	0.16	2013-07-01
003	003-0440	Bourgogne - Franche Comté	Male	Inactive or disability	Diabetic nephropathy	195	2010-06-21	31.03	No	Type not specified		Yes	No		Yes	Former smoker	Yes	2014-04-16	Yes		88	170	30.4	130	60	262	2014-04-10	21.84			0.02	2014-04-10
003	003-0442		Female	Inactive or disability		142	2010-08-17	32.15	No	Type not specified		No	No		Yes	Non-smoker	No	2013-08-27	Yes		65	163	24.5	150	80	142.5	2013-08-12	31.81
003	003-0443	Bourgogne - Franche Comté	Female	Inactive or disability	Primary chronic glomerulonephritis	168	2007-10-17	28.69	No	Type not specified		No	No		Yes	Former smoker	Yes	2013-08-27	Yes		93	167	33.3	149	54	307.1	2013-08-26	14.03
003	003-0446	Bourgogne - Franche Comté	Male	Inactive or disability	Diabetic nephropathy	115	2004-07-21	60.5	Yes	Type II	No	No	No		Yes	Former smoker	No	2013-08-28	Yes		83	170	28.7	130	70	248.7	2013-08-21	24.11	0.4	2013-08-21
003	003-0447	Bourgogne - Franche Comté	Female	Inactive or disability	Other nephropathy	291	2011-08-17	14.18	No	Type not specified		No	No		Yes	Non-smoker	No	2013-08-28	Yes		55	155	22.9	140	70	238.1	2013-08-05	17.79		2013-08-05	0.1
003	003-0449	Bourgogne - Franche Comté	Female	Inactive or disability	Primary chronic glomerulonephritis	142	2011-12-07	34.83	No	Type not specified		No	No		Yes	Non-smoker	No	2013-08-29	Yes		58			140	90	114	2013-04-01	44.58
003	003-0451	Bourgogne - Franche Comté	Female	Inactive or disability		159	2006-08-23	28.62	No	Type not specified		No	No		Yes	Non-smoker	No	2013-08-29	Yes		44	157	17.9	140	70	134.5	2013-08-28	34.15		2012-06-13	0.14
003	003-0452	Bourgogne - Franche Comté	Female	Inactive or disability		134	2012-06-13	35.69	Yes	Type II	No	Yes	Yes	III	Yes	Former smoker	No	2013-08-29	Yes		87	142	43.1	150	80	150.5	2013-08-08	31.13
003	003-0453	Bourgogne - Franche Comté	Female	Inactive or disability	Nephroangiosclerosis and hypertension	108	2009-08-31	45.53	No	Type not specified		No	No		Yes	Non-smoker	Yes	2013-08-29	Yes		78	158	31.2	130	70	107.1	2013-08-26	45.49			0.09	2013-08-26
003	003-0454	Bourgogne - Franche Comté	Female	Inactive or disability		365	2010-06-16	11.2	No	Type not specified		Yes	No		Yes	Non-smoker	No	2013-08-29	Yes		56	165	20.6	130	70	731	2013-08-24	4.98		2013-06-24	0.39
003	003-0455	Bourgogne - Franche Comté	Female	Inactive or disability	Mix nephropathy	183	2012-01-24	24.71	Yes	Type II	Yes	Yes	Yes	III	Yes	Non-smoker	Yes	2013-08-29	Yes		110	162	41.9	120	70	171.7	2013-08-23	26.52			0.07	2013-07-26
003	003-0456	Bourgogne - Franche Comté	Female	Inactive or disability		195	2010-04-24	23.02	No	Type not specified		No	No		Yes	Non-smoker	No	2013-08-29	Yes		33	136	17.8	130	80	683.2	2013-07-12	5.37	0.27	2012-02-17
003	003-0458	Bourgogne - Franche Comté	Female	Inactive or disability	Mix nephropathy	174	2011-06-14	26.4	Yes	Type II	No	No	No		Yes	Non-smoker	No	2013-08-29	Yes		99	161	38.2	170	50	248.7	2013-08-22	17.39	0	2013-08-22
003	003-0461	Bourgogne - Franche Comté	Female	Inactive or disability	Diabetic nephropathy	106.2	2007-05-21	48.07	Yes	Type II	Yes	Yes	Yes	II	Yes	Non-smoker	No	2013-10-29	Yes	Doctor omission	98	155	40.8	180	80	154.9	2013-10-03	30.53
003	003-0463	Bourgogne - Franche Comté	Male	Inactive or disability	Mix nephropathy	200	1993-06-15	31.51	Yes	Type II	No	Yes	Yes	II	Yes	Former smoker	No	2013-10-01	Yes		82	159	32.4	144	64	146.91	2013-01-11	42.47
003	003-0464	Bourgogne - Franche Comté	Female	Inactive or disability	Polycystic kidney disease and hereditary diseases	131	2012-09-08	38.23	No	Type not specified		No	No		Yes	Former smoker	No	2013-09-02	Yes		82	161	31.6	130	80	142.5	2013-08-03	34.57	0.09	2013-08-03
003	003-0465	Bourgogne - Franche Comté	Male	Student	Polycystic kidney disease and hereditary diseases	149	2002-04-15	47.74	No	Type not specified		No	No		Yes	Former smoker	No	2015-04-21	Yes	Doctor omission	114	185	33.3	126	75	354	2015-04-03	16.65
003	003-0467	Bourgogne - Franche Comté	Male	Inactive or disability	Primary chronic glomerulonephritis	212	2004-09-27	28.91	No	Type not specified		No	No		Yes	Non-smoker	Yes	2015-05-06	Yes		77.5			152	67	527	2014-12-05	9.83
003	003-0468	Bourgogne - Franche Comté	Male	Employed	Nephroangiosclerosis and hypertension	264	2007-03-30	24.33	No	Type not specified		No	No		Yes	Non-smoker	No	2013-09-03	Yes		85	170	29.4	120	70	138.1	2013-08-28	50.1			0.1	2013-08-28
003	003-0469	Bourgogne - Franche Comté	Female	Student	Other nephropathy	104	2004-03-23	56.33	No	Type not specified		No	No		Yes	Non-smoker	No	2013-09-04	Yes		45	154	19	190	100	316.8	2013-09-02	14.83	1.13	2013-09-02	0.94
003	003-0473	Bourgogne - Franche Comté	Female	Inactive or disability	Nephroangiosclerosis and hypertension	135	2011-11-07	33.93	No	Type not specified		Yes	Yes	IV	Yes	Non-smoker	No	2013-09-05	Yes		44	146	20.6	140	60	124.8	2013-09-02	36.99		2013-09-02	0.1
003	003-0474	Bourgogne - Franche Comté	Male	Inactive or disability	Nephroangiosclerosis and hypertension	166	2011-07-24	36.7	No	Type not specified		No	Yes		Yes	Former smoker	No	2014-09-25	Yes	Doctor omission	70	161	27	137	71	175.2	2014-09-17	34.24	0.96	2014-09-17
003	003-0476	Bourgogne - Franche Comté	Female	Inactive or disability	Mix nephropathy	112	2012-08-16	42.68	Yes	Type II	No	No	Yes	III	Yes	Non-smoker	No	2013-09-05	Yes		65	150	28.9	160	80	113.3	2013-08-08	42.01	0.04	2013-08-08
003	003-0477	Bourgogne - Franche Comté	Male	Inactive or disability	Other nephropathy	140	2013-08-26	44.67	No	Type not specified		No	No		Yes	Former smoker	No	2013-09-05	Yes		95	162	36.2	135	70	140	2013-08-26	44.67	0.22	2013-08-26
003	003-0478	Bourgogne - Franche Comté	Female	Inactive or disability	Diabetic nephropathy	116	2010-05-17	42.88	Yes	Type II	Yes	No	No		No	Non-smoker	No	2014-10-02	Yes		81			148	68	125.7	2014-09-10	38.64
003	003-0479	Bourgogne - Franche Comté	Male	Inactive or disability	Mix nephropathy	149	2010-09-01	43.29	Yes	Type II	No	Yes	Yes	II	Yes	Former smoker	No	2013-09-05	Yes		86	169	30.1	119	72	208.9	2013-08-27	29.06	0.6	2013-08-27
003	003-0480	Bourgogne - Franche Comté	Male	Inactive or disability	Nephroangiosclerosis and hypertension	115.9	2012-04-13	55.83	No	Type not specified		No	Yes	II	Yes	Non-smoker	No	2013-09-05	Yes		105	170	36.3	166	60	124.8	2013-08-30	51.14		2013-08-30	0
003	003-0481	Bourgogne - Franche Comté	Female	Inactive or disability	Tubulo-interstitial nephropathy/Chronic pyelonephritis	207	2010-10-18	22.25	No	Type not specified		No	No		No	Non-smoker	No	2013-09-05	Yes		66	168	23.4	88	56	271.7	2013-08-02	16.11	0.95	2013-02-04
003	003-0483	Bourgogne - Franche Comté	Female	Inactive or disability	Other nephropathy	113	2011-12-01	42.87	No	Type not specified		No	No		Yes	Non-smoker	No	2013-09-09	Yes		75	147	34.7	120	60	102.7	2013-08-28	47.63		2013-01-15	0.07
003	003-0484	Bourgogne - Franche Comté	Male	Inactive or disability	Vascular nephropathy	142	2006-02-01	49.12	No	Type not specified		No	No		Yes	Non-smoker	No	2013-09-09	Yes		65	162	24.8	140	80	211	2013-05-22	30.25	4.63	2012-09-06
003	003-0485	Bourgogne - Franche Comté	Male	Inactive or disability		168	2002-09-01	38.04	Yes	Type II	Yes	Yes	Yes	II	Yes	Non-smoker	No	2013-09-09	Yes		80	163	30.1	140	70	177	2013-08-04	34.7
003	003-0486	Bourgogne - Franche Comté	Male	Employed	Vascular nephropathy	161	2011-11-25	42.14	No	Type not specified		Yes	No		Yes	Non-smoker	No	2014-01-28	Yes	Patient not coming	113	175	36.9	120	60	262.8	2014-01-21	23.66
003	003-0487	Bourgogne - Franche Comté	Male	Inactive or disability		199	2013-04-12	29.42	No	Type not specified		No	No		No	Former smoker	No	2013-09-09	Yes		80	165	29.4	140	70	142.5	2013-07-03	43.25	0.2	2013-07-03
003	003-0488	Bourgogne - Franche Comté	Female	Inactive or disability		143	2010-09-21	32.76	Yes	Type II	No	No	No		Yes	Non-smoker	No	2013-09-09	Yes		88	157	35.7			393.8	2013-08-06	10.1	2.18	2013-08-01
003	003-0489	Bourgogne - Franche Comté	Female	Inactive or disability	Nephroangiosclerosis and hypertension	115	2011-04-18	43.58	No	Type not specified		No	No		Yes	Smoker	No	2013-09-10	Yes		55	160	21.5	140	85	135.4	2013-08-01	35.87			0.25	2013-01-03
003	003-0490	Bourgogne - Franche Comté	Female	Inactive or disability		160	2011-03-11	30.15	No	Type not specified		No	No		Yes	Former smoker	No	2013-09-10	Yes		63			106	67	138.1	2013-08-24	35.5		2013-08-24	0
003	003-0491	Bourgogne - Franche Comté	Male	Inactive or disability	Other nephropathy	208	2009-11-21	30.12	No	Type not specified		No	No		Yes	Non-smoker	No	2013-09-10	Yes		79	178	24.9	149	76	224.8	2013-08-20	27.18	0.32	2013-08-22
003	003-0492	Bourgogne - Franche Comté	Male	Inactive or disability	Other nephropathy	247	2007-10-10	24.38	No	Type not specified		No	No		Yes	Non-smoker	Yes	2015-05-04	Yes	Doctor omission	92			143	75	368.2	2015-04-28	15.02
003	003-0493	Bourgogne - Franche Comté	Male	Inactive or disability		101	2013-07-26	67.61	No	Type not specified		No	No		Yes	Former smoker	No	2013-09-10	Yes		60	175	19.6	115	65	140.71	2013-08-16	46.11
003	003-0494	Bourgogne - Franche Comté	Male	Inactive or disability		206	2012-12-12	28.02	No	Type not specified		Yes	Yes	IV	No	Former smoker	No	2013-09-11	Yes		60	172	20.3	130	70	270.8	2013-09-06	20.39
003	003-0496		Male	Inactive or disability		180	2013-02-01	33.11	No	Type not specified		Yes	No		No	Non-smoker	No	2013-09-11	Yes		55	155	22.9	110	65	180	2013-07-01	33.11
003	003-0497	Bourgogne - Franche Comté	Male	Inactive or disability	Mix nephropathy	180	2000-10-01	37.52	Yes	Type II	No	Yes	No		Yes	Former smoker	No	2014-10-14	Yes	Doctor omission	87	179	27.2	130	80	169.9	2014-10-15	38.04			0.36	2014-10-15
003	003-0498	Bourgogne - Franche Comté	Male	Inactive or disability	Nephroangiosclerosis and hypertension	170	2012-06-01	35.88	Yes	Type II	Yes	No	No		No	Non-smoker	No	2013-09-11	Yes		88	166	31.9	180	87	189	2013-08-13	31.68
003	003-0499	Bourgogne - Franche Comté	Male	Inactive or disability		135	2013-03-29	46.7	Yes	Type II	No	No	No		Yes	Non-smoker	No	2013-09-11	Yes		83	178	26.2	170	80	162.8	2013-08-08	37.63		2013-03-29	0.09
003	003-0500	Bourgogne - Franche Comté	Male	Inactive or disability	Other nephropathy	142	2010-06-08	46.94	Yes	Type II	Yes	Yes	Yes	II	Yes	Former smoker	No	2013-09-11	Yes		129	181	39.4	150	80	154.9	2013-08-27	42.04	0.35	2012-07-16
003	003-0501	Bourgogne - Franche Comté	Male	Employed	Vascular nephropathy	151	2010-01-09	46.57	No	Type not specified		No	No		Yes	Smoker	No	2013-11-12	Yes	Patient not coming	78	176	25.2	100	60	196.5	2013-09-14	33.91
003	003-0502	Bourgogne - Franche Comté	Female	Inactive or disability	Mix nephropathy	116	2011-01-12	42.63	Yes	Type II	Yes	No	No		Yes	Non-smoker	No	2013-09-12	Yes		122	160	47.7	159	65	136	2013-09-01	35.28
003	003-0504	Bourgogne - Franche Comté	Male	Inactive or disability	Other nephropathy	151	2009-06-20	42.38	No	Type not specified		No	No		No	Former smoker	Yes	2013-09-12	Yes		81	174	26.8	117	65	154	2013-09-02	40.96	0.38	2013-09-02	0.21
003	003-0505	Bourgogne - Franche Comté	Female	Inactive or disability	Mix nephropathy	78.2	2011-07-20	69.33	Yes	Type II	Yes	Yes	Yes	II	Yes	Non-smoker	No	2013-09-12	Yes		90	155	37.5	156	81	99	2013-09-01	52.46	0.5	2012-01-09
003	003-0506	Bourgogne - Franche Comté	Female	Inactive or disability	Nephroangiosclerosis and hypertension	98	2008-08-12	51.79	No	Type not specified		No	No		Yes	Non-smoker	No	2013-09-12	Yes		63.5	150	28.2	155	53	109.7	2013-09-16	44.84
003	003-0508	Bourgogne - Franche Comté	Male	Inactive or disability	Diabetic nephropathy	241.6	2009-12-08	25.01	Yes	Type II	Yes	Yes	Yes	III	Yes	Non-smoker	No	2013-09-12	Yes		110	162	41.9	180	70	289.4	2013-09-10	20.06	0.56	2012-05-09
003	003-0509	Bourgogne - Franche Comté	Male	Inactive or disability	Nephroangiosclerosis and hypertension	248	2013-07-12	22.98	No	Type not specified		No	No		Yes	Former smoker	Yes	2013-09-12	Yes			168		140	80	189.4	2013-09-11	31.37
003	003-0513	Bourgogne - Franche Comté	Male	Inactive or disability	Other nephropathy	328	2013-06-07	17.69	No	Type not specified		No	No		Yes	Former smoker	Yes	2014-09-25	Yes	Doctor omission	85	171	29.1	148	86	200.9	2014-09-23	31.04
003	003-0514	Bourgogne - Franche Comté	Male	Inactive or disability		96	2011-01-29	74.26	No	Type not specified		No	No		Yes	Non-smoker	No	2013-09-12	Yes		63	172	21.3	140	70	387	2013-09-06	14.76	10.3	2013-09-06
003	003-0515	Bourgogne - Franche Comté	Male	Inactive or disability		221	2007-12-08	28.27	Yes	Type II	No	No	No		No	Smoker	No	2013-09-12	Yes		96	160	37.5	120	70	492.1	2013-09-02	11.01		2013-09-02	1.19
003	003-0516	Auvergne - Rhône-Alpes	Male	Retired	Primary chronic glomerulonephritis	89	2009-08-24	105.25	No	Type not specified		No	No		No	Non-smoker	No	2013-09-14	Yes		66.5	184	19.6	115	68	167.3	2013-08-17	48.56	0.64	2013-08-19
003	003-0519	Bourgogne - Franche Comté	Female	Inactive or disability	Mix nephropathy	118.59	2010-06-28	41.44	Yes	Type II	Yes	No	No		Yes	Non-smoker	No	2013-09-09	Yes		85	156	34.9	156	86	109.74	2013-08-23	44.94	0.19	2013-08-23
003	003-0521	Bourgogne - Franche Comté	Female	Inactive or disability	Polycystic kidney disease and hereditary diseases	134	2008-12-08	36.31	No	Type not specified		No	No		No	Non-smoker	No	2013-09-16	Yes		73	155	30.4	150	70	189.4	2013-09-09	24.01	2.07	2013-09-09
003	003-0522	Bourgogne - Franche Comté	Female	Inactive or disability	Unknown	125	2008-09-09	38.67	Yes	Type II	No	Yes	No		Yes	Non-smoker	No	2013-09-25	Yes		62	157	25.2	120	80	131.9	2013-09-06	35.87
003	003-0525	Bourgogne - Franche Comté	Male	Student		173	2009-01-19	39.99	No	Type not specified		No	No		Yes	Smoker	No	2013-09-16	Yes		93	194	24.7	180	90	433.7	2013-09-03	13.6		2012-12-21	0
003	003-0526	Bourgogne - Franche Comté	Female	Inactive or disability	Tubulo-interstitial nephropathy/Chronic pyelonephritis	86.7	2012-02-23	60.19	No	Type not specified		No	No		Yes	Former smoker	No	2013-09-17	Yes			170		160	100	95	2013-01-09	54	1.51	2012-10-22
003	003-0528	Bourgogne - Franche Comté	Female	Inactive or disability	Nephroangiosclerosis and hypertension	263	2013-04-26	15.86	No	Type not specified		No	No		Yes	Non-smoker	No	2013-09-17	Yes		81	158	32.4	150	75	169	2013-09-12	26.42	0.03	2013-09-12
003	003-0529	Bourgogne - Franche Comté	Male	Inactive or disability	Other nephropathy	190	2007-11-08	32.06	No	Type not specified		Yes	Yes	I	Yes	Non-smoker	Yes	2013-09-23	Yes	Patient not coming	98	187	28	157	70	197.4	2013-09-10	30.2	0.1	2013-09-10
003	003-0530	Bourgogne - Franche Comté	Male	Inactive or disability	Diabetic nephropathy	176	2012-03-30	34.83	Yes	Type II	Yes	No	Yes	II	Yes	Non-smoker	No	2013-09-17	Yes		91.5	174	30.2	190	110	189.4	2013-09-10	31.92	0.55	2013-09-10
003	003-0531	Bourgogne - Franche Comté	Male	Inactive or disability	Nephroangiosclerosis and hypertension	186	2004-11-01	35.25	Yes	Type II	Yes	Yes	Yes	III	Yes	Non-smoker	No	2013-09-17	Yes		68	157	27.6	126	63	258.4	2013-09-03	23.37
003	003-0532	Bourgogne - Franche Comté	Male	Inactive or disability	Diabetic nephropathy	177	2012-08-10	36.65	Yes	Type II	No	Yes	No		Yes	Smoker	No	2013-09-17	Yes		72	168	25.5	147	73	193	2013-08-23	33.06	1.23	2013-08-23
003	003-0533	Bourgogne - Franche Comté	Male	Inactive or disability	Nephroangiosclerosis and hypertension	194	2010-05-27	30.89	Yes	Type II	No	Yes	No	II	Yes	Non-smoker	No	2013-09-17	Yes		58	163	21.8	170	80	200.9	2013-08-27	29.45	0.13	2013-08-27
003	003-0534	Bourgogne - Franche Comté	Male	Student	Vascular nephropathy	121.3	2008-12-06	58.19	No	Type not specified		No	No		Yes	Former smoker	No	2013-09-17	Yes		87	171	29.8	120	70	141.6	2013-08-27	47.76
003	003-0535	Bourgogne - Franche Comté	Female	Inactive or disability	Nephroangiosclerosis and hypertension	106	2011-01-04	46.04	Yes	Type II	Yes	No	Yes	II	Yes	Former smoker	No	2013-09-17	Yes		76	154	32	130	70	123.9	2013-09-12	38.26
003	003-0536	Bourgogne - Franche Comté	Male	Inactive or disability	Vascular nephropathy	127	2001-04-01	55.41	No	Type not specified		Yes	Yes		Yes	Former smoker	No	2013-09-18	Yes		77	173	25.7	150	70	260.2	2013-09-13	23.18	3.36	2013-09-13
003	003-0539	Bourgogne - Franche Comté	Male	Inactive or disability	Mix nephropathy	145.1	2007-07-24	43.64	Yes	Type II	No	Yes	Yes	II	Yes	Former smoker	No	2013-09-18	Yes		92	176	29.7	102	73	173.5	2013-08-02	34.96	0.11	2013-08-02	0.06
003	003-0541	Bourgogne - Franche Comté	Female	Inactive or disability	Diabetic nephropathy	108	2009-09-23	45.9	Yes	Type II	Yes	No	Yes	III	Yes	Non-smoker	No	2013-09-18	Yes		65	142	32.2	130	60	134.5	2012-12-18	35.34	0.16	2012-09-18	0.09
003	003-0544	Bourgogne - Franche Comté	Female	Inactive or disability	Other nephropathy	107	2009-01-15	45.2	No	Type not specified		No	Yes	II	Yes	Non-smoker	No	2013-09-19	Yes		55	146	25.8	140	70	86.7	2013-09-09	57.08		2013-09-09	0.06
003	003-0545	Bourgogne - Franche Comté	Male	Inactive or disability		264.6	2011-02-07	21.43	No	Type not specified		No	Yes	II	Yes	Former smoker	No	2013-09-19	Yes		93	175	30.4	135	70	391.2	2013-09-16	13.58	0.38	2013-09-16
003	003-0546	Bourgogne - Franche Comté	Male	Inactive or disability		230	2013-04-22	25.38	Yes	Type II	Yes	No	No		Yes	Non-smoker	No	2013-09-19	Yes		71	150	31.6	140	70	215.1	2013-09-02	27.42
003	003-0549	Bourgogne - Franche Comté	Female	Inactive or disability	Mix nephropathy	136	2012-01-09	35.8	Yes	Type II	No	No	No		Yes	Former smoker	Yes	2013-09-19	Yes		86	158	34.4	155	80	144.3	2013-09-16	33.33	0	2013-09-13
003	003-0550	Bourgogne - Franche Comté	Male	Inactive or disability	Other nephropathy	112	2012-04-18	58.68	No	Type not specified		No	No		Yes	Former smoker	Yes	2013-09-19	Yes		73	172	24.7	162	90	156.6	2013-09-16	39.75	0.18	2012-09-15
003	003-0551	Bourgogne - Franche Comté	Female	Employed	Primary chronic glomerulonephritis	237	2012-03-16	20.1	No	Type not specified		No	No		No	Former smoker	No	2013-09-19	Yes		44.5	148	20.3	131	88	123	2013-08-08	42.66	0.02	2013-09-14
003	003-0553	Bourgogne - Franche Comté	Female	Inactive or disability		150	2007-12-01	30.92	No	Type not specified		No	Yes	II	Yes	Non-smoker	No	2015-06-17	Yes	Doctor omission	60			170	90	332	2015-06-11	12.12
003	003-0554	Bourgogne - Franche Comté	Male	Inactive or disability	Nephroangiosclerosis and hypertension	116	2008-05-07	56.81	No	Type not specified		No	No		Yes	Former smoker	No	2013-09-23	Yes		90	178	28.4	130	70	144.3	2013-09-12	43.58
003	003-0555	Bourgogne - Franche Comté	Female	Inactive or disability	Diabetic nephropathy	142.5	2010-04-19	33.92	Yes	Type II	Yes	No	No		Yes	Non-smoker	No	2013-09-23	Yes		125	165	45.9	160	50	115.9	2013-09-02	42.67	1.89	2013-03-13
003	003-0556	Bourgogne - Franche Comté	Male	Inactive or disability	Other nephropathy	173	2010-08-19	35.92	Yes	Type II	No	No	No		Yes	Former smoker	Yes	2013-09-23	Yes		88	172	29.7	170	90	291.2	2013-09-20	19.53		2013-09-20	2.45
003	003-0558	Bourgogne - Franche Comté	Male	Inactive or disability	Nephroangiosclerosis and hypertension	121	2000-03-03	55.05	No	Type not specified		Yes	No		Yes	Non-smoker	No	2013-09-23	Yes		73	161	28.2	150	90	286.7	2013-09-12	19.63
003	003-0559	Bourgogne - Franche Comté	Male	Inactive or disability	Nephroangiosclerosis and hypertension	219.9	2011-01-19	27.01	Yes	Type II	Yes	No	No		Yes	Former smoker	Yes	2013-09-23	Yes		115	167	41.2	210	100	160.2	2013-09-17	38.72			2.68	2013-09-17
003	003-0560	Bourgogne - Franche Comté	Female	Employed		79.7	2010-06-19	71.91	No	Type not specified		No	No		No	Smoker	No	2013-09-23	Yes		76	168	26.9	128	81	100	2013-08-31	54.62	0.75	2013-09-04
003	003-0561	Haut de France	Female	Inactive or disability	Other nephropathy	172.6	2011-10-11	26.87	Yes	Type II	Yes	Yes	No		Yes	Former smoker	Yes	2013-10-01	Yes	Patient not coming	88	169	30.8	140	60	148.7	2013-08-21	31.74	0.34	2013-08-21	0.14
003	003-0562	Bourgogne - Franche Comté	Male	Inactive or disability	Nephroangiosclerosis and hypertension	130.1	2005-11-03	49.9	No	Type not specified		No	No		Yes	Non-smoker	No	2013-09-24	Yes		82	162	31.2	120	60	277	2013-08-14	20.43
003	003-0567	Bourgogne - Franche Comté	Female	Inactive or disability	Other nephropathy	274	2013-06-04	14.92	No	Type not specified		Yes	Yes	II	Yes	Former smoker	No	2013-09-25	Yes		67	145	31.9	160	80	261.1	2013-09-20	15.78	0.16	2013-09-20
003	003-0568	Bourgogne - Franche Comté	Male	Inactive or disability	Tubulo-interstitial nephropathy/Chronic pyelonephritis	172	2010-11-10	35.23	No	Type not specified		Yes	No		Yes	Former smoker	No	2013-09-25	Yes		60	159	23.7	140	80	162	2013-08-07	37.48
003	003-0569	Bourgogne - Franche Comté	Male	Inactive or disability		202	2012-05-01	30.75	No	Type not specified		Yes	Yes	III	Yes	Former smoker	No	2013-09-25	Yes		102	174	33.7	145	80	214	2013-09-02	28.68
003	003-0570	Bourgogne - Franche Comté	Male	Inactive or disability	Other nephropathy	183	2010-11-04	32.72	No	Type not specified		No	Yes	I	Yes	Former smoker	No	2013-09-25	Yes		73	172	24.7	110	60	198	2013-09-10	29.66		2013-09-10	0.8
003	003-0571	Bourgogne - Franche Comté	Male	Inactive or disability	Diabetic nephropathy	158	2009-11-03	40.11	Yes	Type II	No	No	No	II	Yes	Former smoker	Yes	2013-09-26	Yes		94	162	35.8	120	70	167.3	2013-09-16	37.13	2.2	2013-09-16
003	003-0572	Bourgogne - Franche Comté	Male	Inactive or disability	Nephroangiosclerosis and hypertension	198.2	2011-03-17	31.63	No	Type not specified		No	No		Yes	Non-smoker	No	2014-04-10	Yes	Doctor omission	110	175	35.9	140	70	164.6	2014-04-04	38.83	1.45	2014-04-04
003	003-0573	Bourgogne - Franche Comté	Male	Inactive or disability	Diabetic nephropathy	195	2006-03-15	32.34	Yes	Type II	Yes	Yes	No		Yes	Former smoker	No	2015-04-21	Yes	Doctor omission	117			134	62	363	2015-04-07	15.36
003	003-0574	Bourgogne - Franche Comté	Male	Inactive or disability	Nephroangiosclerosis and hypertension	132	2010-04-12	49.21	No	Type not specified		Yes	Yes	I	Yes	Non-smoker	No	2013-09-26	Yes		77	165	28.3	129	69	132.8	2013-09-23	48.47	0.11	2013-09-23	0.06
003	003-0575	Bourgogne - Franche Comté	Male	Inactive or disability	Mix nephropathy	115	2007-06-26	59.48	Yes	Type II	Yes	No	No		Yes	Former smoker	No	2013-09-26	Yes		96	163	36.1	145	70	165.5	2013-09-09	38.35	0.71	2013-09-09	0.31
003	003-0576	Bourgogne - Franche Comté	Female	Inactive or disability		121.2	2013-05-29	39.05	No	Type not specified		Yes	Yes	II	Yes	Non-smoker	No	2013-09-26	Yes		50	153	21.4	122	73	125.7	2013-07-05	37.45
003	003-0577	Bourgogne - Franche Comté	Male	Inactive or disability	Mix nephropathy	377	2013-01-15	14.39	Yes	Type II	Yes	Yes	Yes	II	Yes	Former smoker	No	2013-09-26	Yes		82	157	33.3	145	72	177.9	2013-09-26	34.22	0.97	2013-09-26
003	003-0578	Bourgogne - Franche Comté	Female	Student	Diabetic nephropathy	97	2011-09-15	55.45	Yes	Type II	Yes	Yes	Yes	II	Yes	Non-smoker	No	2013-09-30	Yes		93	150	41.3	169	71	146.9	2013-08-12	34.09	1.21	2013-08-13
003	003-0579	Bourgogne - Franche Comté	Female	Inactive or disability	Other nephropathy	86	2007-01-01	61.32	No	Type not specified		No	No		Yes	Non-smoker	No	2013-09-30	Yes		51	165	18.7	160	90	139.8	2013-09-25	34.37
003	003-0580	Normandie	Female	Inactive or disability	Mix nephropathy	115	2009-01-19	44.28	Yes	Type II	Yes	No	No		Yes	Former smoker	No	2013-09-30	Yes		73	162	27.8	120	60	188.5	2013-09-25	24.71
003	003-0581	Bourgogne - Franche Comté	Female	Inactive or disability		183	2013-03-29	24.39	No	Type not specified		No	Yes	III	Yes	Non-smoker	No	2013-09-30	Yes		90	164	33.5	160	90	168.2	2013-09-27	26.89
003	003-0583	Bourgogne - Franche Comté	Male	Inactive or disability		187	2012-07-21	32.83	No	Type not specified		No	No		Yes	Non-smoker	No	2013-09-30	Yes		67	180	20.7	140	90	274.4	2013-09-03	21.03
003	003-0585	Bourgogne - Franche Comté	Male	Inactive or disability	Vascular nephropathy	120	2009-05-09	56.82	No	Type not specified		No	No		Yes	Former smoker	No	2013-10-01	Yes		90	177	28.7	151	85	158.4	2013-09-25	40.71	1.25	2013-09-25
003	003-0587	Bourgogne - Franche Comté	Male	Inactive or disability		150	1995-03-01	43.49	Yes	Type II	Yes	Yes	Yes	III	Yes	Non-smoker	No	2013-10-01	Yes		90	166	32.7	130	70	177	2013-09-28	34.17
003	003-0588	Bourgogne - Franche Comté	Female	Inactive or disability	Mix nephropathy	195.6	2012-11-06	22.82	Yes	Type II	Yes	No	No		Yes	Non-smoker	No	2013-10-01	Yes		82			139	68	182.3	2013-09-25	24.69	0.19	2013-09-25
003	003-0589	Bourgogne - Franche Comté	Female	Inactive or disability	Nephroangiosclerosis and hypertension	145.1	2006-12-09	32.93	Yes	Type II	Yes	No	No		Yes	Non-smoker	No	2013-10-01	Yes		69	158	27.6	116	55	144.3	2013-09-27	32.5
003	003-0592	Bourgogne - Franche Comté	Female	Inactive or disability	Unknown	148	2010-12-14	30.87	No	Type not specified		No	Yes	II	Yes	Non-smoker	No	2013-10-03	Yes		81	155	33.7	142	70	172.6	2013-08-22	25.67			0.08	2013-02-21
003	003-0593	Bourgogne - Franche Comté	Female	Inactive or disability	Other nephropathy	194.7	2010-04-29	23.25	No	Type not specified		No	Yes	II	Yes	Non-smoker	No	2013-10-03	Yes		86	152	37.2	140	72	244.3	2013-09-18	17.75
003	003-0594	Bourgogne - Franche Comté	Male	Inactive or disability	Nephroangiosclerosis and hypertension	133.6	2010-09-09	48	Yes	Type II	No	No	No		Yes	Non-smoker	No	2013-10-07	Yes		84	165	30.9	140	80	130	2013-10-01	49.15
003	003-0595	Bourgogne - Franche Comté	Male	Employed		245	2009-09-01	26.52	No	Type not specified		No	No		Yes	Non-smoker	No	2013-12-30	Yes		130	176	42	130	60	129.2	2013-04-27	54.54	0.07	2013-04-27
003	003-0597	Bourgogne - Franche Comté	Female	Inactive or disability					Yes	Type II	No	No	No		Yes	Former smoker	No	2013-10-07	Yes		82.5	160	32.2	120	60	160.2	2013-09-19	28.44
003	003-0598	Bourgogne - Franche Comté	Female	Inactive or disability		183	2010-09-14	24.71	Yes	Type II	No	No	No		Yes	Non-smoker	No	2013-10-07	Yes		96	169	33.6	120	70	196.5	2013-10-01	22.58
003	003-0599	Bourgogne - Franche Comté	Male	Student	Vascular nephropathy	292.1	2012-08-23	20.63	Yes	Type II	No	No	No		Yes	Former smoker	No	2013-10-07	Yes		98	181	29.9	160	90	131.9	2013-10-04	51.47
003	003-0601	Bourgogne - Franche Comté	Male	Inactive or disability	Diabetic nephropathy	238	2012-08-16	24.52	Yes	Type II	Yes	Yes	Yes	III	No	Former smoker	No	2013-10-07	Yes		86	185	25.1	130	60	233.6	2013-10-01	24.99
003	003-0604	Bourgogne - Franche Comté	Male	Inactive or disability	Nephroangiosclerosis and hypertension	190.3	2010-01-12	33.71	No	Type not specified		No	No		Yes	Non-smoker	No	2013-10-08	Yes		90	173	30.1	146	85	209.7	2013-09-23	29.83	0.34	2013-09-27	0.26
003	003-0605	Bourgogne - Franche Comté	Male	Inactive or disability		195	2010-09-08	31.55	No	Type not specified		Yes	Yes	II	No	Non-smoker	No	2013-10-08	Yes		90	180	27.8	170	100	191.2	2013-10-02	32	0.2	2013-10-02	0.11
003	003-0608	Bourgogne - Franche Comté	Male	Inactive or disability	Other nephropathy	164	2013-04-13	37.4	Yes	Type II	No	Yes	Yes	II	No	Former smoker	No	2014-08-05	Yes		92	173	30.7	122	61	164.6	2014-07-17	37.15
003	003-0609	Bourgogne - Franche Comté	Male	Inactive or disability	Unknown	184.1	2007-04-18	33.43	No	Type not specified		Yes	Yes	II	No	Non-smoker	No	2013-10-09	Yes		51	172	17.2	99	65	161.1	2013-02-08	38.38
003	003-0612	Bourgogne - Franche Comté	Male	Inactive or disability	Mix nephropathy	96	2011-11-01	73.5	Yes	Type II	Yes	No	No		Yes	Former smoker	No	2013-10-14	Yes		72	164	26.8	170	100	200	2013-09-03	31.3	3.6	2013-09-03
003	003-0613	Bourgogne - Franche Comté	Male	Inactive or disability	Unknown	151	2012-05-15	41.68	No	Type not specified		No	No		Yes	Former smoker	No	2013-10-15	Yes		65	170	22.5	140	80	145	2013-10-11	43.56	0.15	2012-12-04
003	003-0615	Bourgogne - Franche Comté	Male	Inactive or disability		146	2012-03-01	43.1	Yes	Type II	No	Yes	No		Yes	Non-smoker	No	2013-10-14	Yes		83	170	28.7	130	70	143.4	2013-02-27	43.89	0.06	2013-02-27
003	003-0616	Bourgogne - Franche Comté	Male	Inactive or disability		335.4	2010-12-13	16.38	No	Type not specified		No	No		Yes	Former smoker	No	2013-10-14	Yes		78			135	80	153.1	2013-09-23	40.19	0.07	2012-11-27
003	003-0619	Bourgogne - Franche Comté	Female	Inactive or disability	Mix nephropathy	109	2011-03-21	44.81	Yes	Type II	No	No	No		Yes	Former smoker	No	2013-10-15	Yes		55	148	25.1	130	60	122	2013-09-14	39.15
003	003-0620	Bourgogne - Franche Comté	Female	Inactive or disability	Mix nephropathy	126	2012-02-06	37.91	Yes	Type II	Yes	Yes	Yes	IV	Yes	Non-smoker	No	2013-10-15	Yes		77	158	30.8	130	70	138.9	2013-06-20	33.79
003	003-0627	Bourgogne - Franche Comté	Male	Inactive or disability	Mix nephropathy	116.8	2010-05-31	55.06	Yes	Type II	No	Yes	Yes	II	Yes	Former smoker	Yes	2013-10-17	Yes		67	165	24.6	140	80	120.4	2013-03-11	52.79
003	003-0628	Bourgogne - Franche Comté	Female	Inactive or disability		156.6	2011-06-07	31.33	Yes	Type II	Yes	No	No		Yes	Non-smoker	No	2013-10-17	Yes		85	161	32.8	160	90	135.4	2013-10-01	36.8	0.53	2013-10-01
003	003-0629	Bourgogne - Franche Comté	Male	Inactive or disability	Mix nephropathy	135	2004-10-25	47.82	Yes	Type II	Yes	No	Yes	II	Yes	Former smoker	No	2013-10-17	Yes		73	166	26.5	152	85	153.1	2012-10-16	40.49
003	003-0630	Bourgogne - Franche Comté	Male	Inactive or disability	Mix nephropathy	192	2011-02-28	32.71	Yes	Type II	No	Yes	Yes	II	Yes	Former smoker	No	2013-10-17	Yes		86	171	29.4	134	67	153.1	2013-10-15	42.21	0.31	2013-10-15
003	003-0631	Bourgogne - Franche Comté	Male	Inactive or disability	Mix nephropathy	144	2009-06-17	43.14	Yes	Type II	No	No	No		Yes	Former smoker	No	2013-10-17	Yes		80	164	29.7	160	85	146.9	2014-10-14	41.67
003	003-0632	Bourgogne - Franche Comté	Male	Inactive or disability	Other nephropathy	151	2010-05-27	40.46	No	Type not specified		No	No		Yes	Non-smoker	No	2013-10-17	Yes		70.5	150	31.3	130	80	288.5	2013-09-30	19.04			0.23	2013-01-14
003	003-0633	Bourgogne - Franche Comté	Female	Inactive or disability	Other nephropathy	100	2008-10-16	52.75	No	Type not specified		No	No		No	Non-smoker	No	2013-10-17	Yes		60	151	26.3	130	80	111.5	2013-10-07	45.74	0.08	2013-10-07
003	003-0634	Bourgogne - Franche Comté	Male	Inactive or disability		114	2001-04-09	57.35	No	Type not specified		No	No		No	Former smoker	No	2013-10-17	Yes		72	170	24.9	160	50	134.5	2013-05-14	46.03
003	003-0635	Bourgogne - Franche Comté	Female	Inactive or disability	Nephroangiosclerosis and hypertension	88	2013-01-28	55.85	No	Type not specified		No	No		Yes	Non-smoker	No	2013-10-21	Yes		58	158	23.2	123	44	107.1	2013-10-03	44.52	0.26	2013-01-23
003	003-0636	Auvergne - Rhône-Alpes	Male	Inactive or disability	Tubulo-interstitial nephropathy/Chronic pyelonephritis	174	2009-11-19	36.2	Yes	Type II	Yes	Yes	No		Yes	Former smoker	No	2013-10-21	Yes		82	170	28.4	110	70	187.6	2013-07-26	32.8	1.22	2013-04-23
003	003-0638	Bourgogne - Franche Comté	Female	Inactive or disability	Diabetic nephropathy	140	2009-01-01	33.93	Yes	Type II	Yes	No	No		Yes	Former smoker	No	2013-10-21	Yes		71	147	32.9	126	70	147.8	2013-10-18	31.53	0.2	2013-10-18
003	003-0639	Bourgogne - Franche Comté	Female	Inactive or disability		96	2009-11-30	54.54	No	Type not specified		No	No		No	Non-smoker	No	2013-10-22	Yes		63	153	26.9	140	80	98.2	2013-10-18	52.45
003	003-0640	Bourgogne - Franche Comté	Female	Inactive or disability	Nephroangiosclerosis and hypertension	80.5	2012-06-26	63.25	Yes	Type II	No	No	Yes	II	Yes	Non-smoker	No	2013-10-22	Yes		94	169	32.9	160	90	89.4	2013-09-24	55.9			0.17	2013-09-24
003	003-0641	Bourgogne - Franche Comté	Male	Employed	Diabetic nephropathy	146.9	2010-11-08	46.84	Yes	Type II	No	No	No		Yes	Former smoker	No	2013-10-22	Yes		81	174	26.8	160	90	272.6	2013-10-12	22.68
003	003-0642	Bourgogne - Franche Comté	Female	Inactive or disability	Nephroangiosclerosis and hypertension	135.4	2006-01-05	34.71	No	Type not specified		No	Yes	III	Yes	Non-smoker	No	2013-10-22	Yes		72	157	29.2	140	70	149.6	2013-09-23	30.41
003	003-0643	Centre	Male	Inactive or disability	Other nephropathy	180.5	2012-12-17	35.13	No	Type not specified		No	No		Yes	Non-smoker	No	2013-10-22	Yes		88	165	32.3	190	110	146.9	2013-09-11	44.41		2013-09-11	0
003	003-0647	Bourgogne - Franche Comté	Male	Inactive or disability	Primary chronic glomerulonephritis	172.6	2001-10-02	37.35	No	Type not specified		No	No		Yes	Non-smoker	No	2015-05-11	Yes		87.5	177	27.9	137	71	280.5	2015-05-05	20.45	1.29	2014-11-06
003	003-0649	Nouvelle Aquitaine	Male	Inactive or disability	Unknown	95	2006-10-24	72.99	No	Type not specified		No	No		Yes	Non-smoker	No	2013-10-23	Yes		82	175	26.8	140	70	206.2	2013-09-11	29.25	0.49	2013-09-11
003	003-0651	Bourgogne - Franche Comté	Female	Inactive or disability	Diabetic nephropathy	145	2011-10-06	32.67	Yes	Type II	Yes	Yes	Yes	III	Yes	Non-smoker	Yes	2013-10-23	Yes		90	153	38.4	130	70	142	2013-10-07	33.29			0.06	2013-10-07
003	003-0652	Bourgogne - Franche Comté	Female	Inactive or disability	Mix nephropathy	157	2011-02-05	29.65	Yes	Type II	No	No	No		Yes	Non-smoker	Yes	2013-10-23	Yes		80	167	28.7	120	70	175.2	2013-01-16	25.98
003	003-0653	Bourgogne - Franche Comté	Male	Inactive or disability		87.61	2013-04-04	75.83	No	Type not specified		No	Yes	IV	Yes	Former smoker	No	2013-10-24	Yes		75	170	26	130	70	136	2013-10-15	45.65	0.06	2013-10-17
003	003-0654	Bourgogne - Franche Comté	Male	Inactive or disability		89	2012-12-18	77.34	No	Type not specified		Yes	No		No	Former smoker	No	2013-10-23	Yes		78	167	28	140	70	115.8	2013-08-29	56.92	0.24	2013-06-24
003	003-0655	Bourgogne - Franche Comté	Male	Inactive or disability	Other nephropathy	184	1999-12-16	35.98	No	Type not specified		No	No		Yes	Former smoker	No	2013-10-24	Yes		79	174	26.1	143	99	144.3	2013-10-21	45.34	0.53	2013-10-21
003	003-0656	Haut de France	Female	Inactive or disability	Tubulo-interstitial nephropathy/Chronic pyelonephritis	165.5	2012-09-20	27.33	No	Type not specified		No	Yes	III	Yes	Former smoker	No	2013-10-24	Yes		45	152	19.5	132	58	118.6	2013-10-18	40.04
003	003-0657	Bourgogne - Franche Comté	Male	Inactive or disability	Other nephropathy	115	2002-10-15	57.22	No	Type not specified		No	No		Yes	Former smoker	No	2013-10-24	Yes		79	169	27.7	171	87	153.1	2013-06-04	40
003	003-0658	Bourgogne - Franche Comté	Male	Inactive or disability	Diabetic nephropathy	152	2009-08-15	41.7	Yes	Type II	Yes	Yes	Yes	III	Yes	Former smoker	No	2013-10-24	Yes		86	144	41.5	140	70	128.3	2013-10-04	50.17	1.22	2013-10-04
003	003-0660	Bourgogne - Franche Comté	Female	Inactive or disability	Diabetic nephropathy	137.2	2007-11-19	35.12	Yes	Type II	Yes	No	No		Yes	Former smoker	No	2013-10-24	Yes		76	155	31.6	130	70	137.2	2013-09-06	34.54	1.02	2013-09-07
003	003-0661	Bourgogne - Franche Comté	Female	Employed	Vascular nephropathy	94	2006-02-15	67.53	No	Type not specified		No	No		No	Smoker	No	2013-10-24	Yes		55	163	20.7	110	70	146	2013-09-11	38.57	2.25	2013-09-11
003	003-0662	Bourgogne - Franche Comté	Male	Inactive or disability	Mix nephropathy	124.7	2013-05-10	53.33	Yes	Type II	Yes	No	No		Yes	Former smoker	No	2013-10-25	Yes		86	185	25.1	135	60	137.2	2013-10-01	47.76
003	003-0663	Bourgogne - Franche Comté	Female	Inactive or disability	Mix nephropathy	178	2007-07-23	25.93	Yes	Type II	Yes	No	Yes		Yes	Non-smoker	No	2015-03-26	Yes		80	160	31.3	154	62	192	2015-03-18	23.26	0.4	2015-03-18
003	003-0664	Bourgogne - Franche Comté	Female	Employed	Vascular nephropathy	147	2011-06-03	37.12	No	Type not specified		No	No		No	Non-smoker	No	2014-10-09	Yes		51			95	55	189.4	2014-09-20	27.26	0.64	2014-09-20
003	003-0665	Haut de France	Male	Inactive or disability	Mix nephropathy	276.1	2011-05-06	21.44	Yes	Type II	Yes	No	Yes	I	Yes	Smoker	No	2014-01-30	Yes	Doctor omission	104	163	39.1	160	65	386.7	2014-01-23	14.4
003	003-0667	Bourgogne - Franche Comté	Male	Student	Mix nephropathy	154	2007-06-04	44.36	Yes	Type II	Yes	Yes	No		Yes	Former smoker	No	2014-03-12	Yes		65	156	26.7	195	80	294.7	2014-02-17	20.42
003	003-0670	Bourgogne - Franche Comté	Female	Inactive or disability		341	1999-09-02	12.15	No	Type not specified		No	No		Yes	Non-smoker	No	2013-10-28	Yes		78	160	30.5	135	70	262.8	2013-10-23	15.84
003	003-0671	Bourgogne - Franche Comté	Male	Inactive or disability	Polycystic kidney disease and hereditary diseases	126.6	2003-11-26	54.96	No	Type not specified		No	No		Yes	Non-smoker	No	2013-10-28	Yes		98	173	32.7	117	70	152.2	2013-10-19	42.9	0.06	2013-04-22
003	003-0672	Bourgogne - Franche Comté	Female	Inactive or disability		218	2005-09-20	20.71	No	Type not specified		No	No		Yes	Non-smoker	No	2013-10-28	Yes		83	160	32.4	150	80	115.9	2013-10-22	41.97
003	003-0673	Bourgogne - Franche Comté	Male	Inactive or disability	Mix nephropathy	226	2011-08-01	26.24	Yes	Type II	No	Yes	No		Yes	Non-smoker	No	2014-12-02	Yes	Doctor omission	122	172	41.2	134	71	258	2014-11-07	22.34	0.06	2014-11-07
003	003-0677	Bourgogne - Franche Comté	Male	Inactive or disability	Diabetic nephropathy	124	2013-02-27	51.91	Yes	Type II	No	Yes	Yes	III	Yes	Former smoker	No	2013-10-29	Yes		88	167	31.6	140	70	130.1	2013-04-05	49.11	2.52	2013-04-08
003	003-0678	Bourgogne - Franche Comté	Female	Inactive or disability		156.7	2011-10-12	29.63	Yes	Type II	Yes	Yes	Yes	II	Yes	Former smoker	No	2013-10-29	Yes		59	155	24.6	140	70	174.3	2013-10-03	26.07	0.35	2013-10-03
003	003-0679	Bourgogne - Franche Comté	Female	Inactive or disability	Nephroangiosclerosis and hypertension	146.9	2010-05-18	34.22	No	Type not specified		Yes	No		No	Former smoker	No	2013-10-29	Yes		56	168	19.8	110	70	141.6	2013-09-05	35.31
003	003-0680	Bourgogne - Franche Comté	Male	Inactive or disability					Yes	Type II	Yes	No	No		No	Non-smoker	No		No	Patient refusal		170
003	003-0681	Bourgogne - Franche Comté	Female	Inactive or disability	Nephroangiosclerosis and hypertension	148.7	2013-07-18	32.7	No	Type not specified		No	No		Yes	Non-smoker	No	2013-10-30	Yes		74	162	28.2	130	80	148.7	2013-07-18	32.7	0.08	2013-07-25
003	003-0682	Bourgogne - Franche Comté	Female	Inactive or disability		256	2008-10-24	16.64	No	Type not specified		No	Yes	II	Yes	Non-smoker	No	2013-10-30	Yes		50	147	23.1	130	80	100.9	2013-09-10	48.14
003	003-0683	Bourgogne - Franche Comté	Female	Inactive or disability	Vascular nephropathy	159	2011-10-03	30.08	No	Type not specified		Yes	No		Yes	Former smoker	No	2013-10-30	Yes		78	164	29	150	70	210	2013-10-08	21.68	0.38	2013-10-08
003	003-0685	Bourgogne - Franche Comté	Female	Inactive or disability	Nephroangiosclerosis and hypertension	166	2009-11-12	27.8	No	Type not specified		No	No		Yes	Smoker	No	2013-10-31	Yes		65	160	25.4	130	70	146.9	2013-10-14	31.67	0.15	2013-10-14
003	003-0686	Bourgogne - Franche Comté	Female	Inactive or disability	Other nephropathy	160	2012-04-16	29.5	No	Type not specified		No	No		No	Non-smoker	No	2013-10-31	Yes		60	156	24.7	120	60	97.4	2013-10-21	52.16
003	003-0687	Bourgogne - Franche Comté	Female	Inactive or disability	Mix nephropathy	133	2013-09-17	34.92	Yes	Type II	No	No	Yes		Yes	Non-smoker	No	2013-10-23	Yes		75	148	34.2	137	76	133	2013-09-17	34.92
003	003-0688	Bourgogne - Franche Comté	Male	Inactive or disability	Mix nephropathy	184	2010-09-14	34.47	Yes	Type II	Yes	Yes	Yes	II	Yes	Smoker	No	2013-11-04	Yes		104	174	34.4	150	70	162.8	2013-04-30	39.32
003	003-0690	Haut de France	Female	Inactive or disability		89	2012-10-03	56.19	No	Type not specified		No	No		Yes	Non-smoker	No	2013-11-05	Yes		55	158	22	160	85	107.1	2013-09-05	45.27	0.23	2013-09-05
003	003-0693	Bourgogne - Franche Comté	Female	Inactive or disability	Nephroangiosclerosis and hypertension	119	2008-03-13	40.6	No	Type not specified		No	No		Yes	Non-smoker	No	2013-11-06	Yes		58	146	27.2	160	80	140	2013-09-25	33.23	0	2013-09-25
003	003-0694	Bourgogne - Franche Comté	Female	Inactive or disability	Other nephropathy	134	2013-04-01	36.76	Yes	Type II	No	Yes	No		Yes	Non-smoker	No	2015-03-05	Yes		67	158	26.8	148	81	210	2015-03-02	21.75
003	003-0695	Bourgogne - Franche Comté	Male	Inactive or disability		138.9	2010-05-04	46.4	No	Type not specified		No	No		Yes	Former smoker	No	2013-11-07	Yes		76	173	25.4	170	90	156	2013-10-15	40.25	0.83	2013-10-15
003	003-0696	Bourgogne - Franche Comté	Male	Inactive or disability	Mix nephropathy	164	2012-07-09	39.49	Yes	Type II	No	No	No		Yes	Former smoker	No	2013-11-07	Yes		149	174	49.2	160	82	216.8	2013-05-03	28.52	16.04	2013-03-11	4.22
003	003-0697	Bourgogne - Franche Comté	Male	Inactive or disability	Other nephropathy	173.5	2009-08-18	35.41	No	Type not specified		No	No		Yes	Former smoker	No	2014-05-22	Yes		89	165	32.7	140	80	141.6	2014-05-13	44.2	0.09	2014-02-17
003	003-0699	Bourgogne - Franche Comté	Male	Inactive or disability		154.9	2010-01-25	40.05	Yes	Type II	No	Yes	Yes	I	Yes	Former smoker	No	2013-11-07	Yes		88	164	32.7	130	50	251.3	2013-09-02	22.74
003	003-0701	Bourgogne - Franche Comté	Male	Inactive or disability	Nephroangiosclerosis and hypertension	62	2010-09-25	119.08	No	Type not specified		No	Yes	III	Yes	Smoker	Yes	2013-11-12	Yes		90	166	32.7	120	70	231.9	2013-11-08	25.76	0.13	2013-11-04
003	003-0702	Bourgogne - Franche Comté	Male	Employed	Other nephropathy	152.2	2008-09-13	45.15	No	Type not specified		No	No		No	Smoker	No	2014-02-13	Yes		72	166	26.1	110	60	145	2014-01-14	46.64	0.09	2014-01-14	0.08
003	003-0704	Bourgogne - Franche Comté	Male	Inactive or disability	Nephroangiosclerosis and hypertension	196	2013-09-26	30.53	Yes	Type II	No	Yes	Yes	III	Yes	Former smoker	No	2013-11-12	Yes		83	155	34.5	150	80	207.1	2013-11-12	28.65
003	003-0706	Bourgogne - Franche Comté	Female	Unemployed	Other nephropathy	164	2013-03-01	31	No	Type not specified		No	No		Yes	Non-smoker	No	2013-11-13	Yes		37	154	15.6	160	90	167.3	2013-10-12	30.29
003	003-0707	Bourgogne - Franche Comté	Male	Inactive or disability	Nephroangiosclerosis and hypertension	202.7	2010-01-29	30.35	Yes	Type II	No	No	No		Yes	Former smoker	No	2013-11-13	Yes		82	166	29.8	130	60	198.2	2013-11-08	30.87	0.04	2014-06-06
003	003-0711	Bourgogne - Franche Comté	Male	Inactive or disability	Nephroangiosclerosis and hypertension	143.4	2009-05-18	43.35	No	Type not specified		No	No		Yes	Former smoker	No	2013-11-14	Yes		58	171	19.8	137	59	120.4	2013-11-06	52.54		2013-11-06	1.37
003	003-0712	Bourgogne - Franche Comté	Female	Inactive or disability	Vascular nephropathy	138.9	2010-02-09	33.79	No	Type not specified		No	No		Yes	Non-smoker	No	2013-11-14	Yes		62	160	24.2	139	74	102.7	2013-10-22	47.51	2.09	2013-10-17
003	003-0713	Bourgogne - Franche Comté	Male	Inactive or disability					Yes			No	Yes		Yes	Non-smoker	No		No	Patient refusal
003	003-0714	Bourgogne - Franche Comté	Female	Inactive or disability	Nephroangiosclerosis and hypertension	107	2012-01-10	45.32	Yes	Type II	No	No	Yes	III	Yes	Non-smoker	No	2013-11-14	Yes		65	155	27.1	130	80	109.5	2013-11-01	44.02
003	003-0715	Bourgogne - Franche Comté	Female	Inactive or disability	Diabetic nephropathy	121	2011-12-14	39.93	Yes	Type II	No	No	Yes	III	Yes	Former smoker	No	2013-11-14	Yes		85	157	34.5	140	80	113.3	2013-11-04	42.85
003	003-0716	Bourgogne - Franche Comté	Female						No	Type not specified		No	No		No	Former smoker	No		No	Patient refusal
003	003-0717	Bourgogne - Franche Comté	Male	Inactive or disability	Mix nephropathy	140	2007-10-29	47.72	Yes	Type II	Yes	No	No		Yes	Non-smoker	No	2013-11-14	Yes		113	167	40.5	140	80	142.5	2013-09-10	45.86
003	003-0718	Bourgogne - Franche Comté	Male	Inactive or disability		104.4	2011-12-30	67.17	No	Type not specified		Yes	Yes		Yes	Former smoker	No	2013-11-13	Yes		68	164	25.3	110	47	145	2013-10-29	45.67	0.19	2013-06-18
003	003-0720	Bourgogne - Franche Comté	Female	Inactive or disability	Tubulo-interstitial nephropathy/Chronic pyelonephritis	138	2013-07-23	34.22	Yes	Type II	Yes	No	Yes	II	Yes	Non-smoker	No	2013-11-14	Yes		88	162	33.5	108	51	159.3	2013-11-05	29
003	003-0722	Bourgogne - Franche Comté	Male	Student	Vascular nephropathy	162	2013-08-12	41.51	Yes	Type II	Yes	No	No		No	Former smoker	Yes	2013-11-14	Yes		105	178	33.1	126	77	227	2013-11-04	28.12
003	003-0724	Occitanie (Pyrénées-Méditerranée)	Male	Inactive or disability	Nephroangiosclerosis and hypertension	142.7	2013-01-19	43.92	No	Type not specified		No	Yes	III	Yes	Non-smoker	Yes	2013-11-15	Yes		72	177	23	120	60	168.2	2013-11-08	36.33			0.12	2013-11-08
003	003-0725	Bourgogne - Franche Comté	Female	Inactive or disability	Nephroangiosclerosis and hypertension	139	2008-10-31	32.95	No	Type not specified		No	No		Yes	Non-smoker	No	2013-11-15	Yes		55	150	24.4	140	70	108.9	2013-10-01	43.19
003	003-0726	Bourgogne - Franche Comté	Male	Inactive or disability		133.6	2010-02-13	50.19	No	Type not specified		No	No		Yes	Former smoker	No	2013-11-18	Yes		88	176	28.4	140	80	160.2	2013-11-07	40.31
003	003-0727	Bourgogne - Franche Comté	Female	Student		367	2013-04-12	11.64	Yes	Type II	No	No	No		Yes	Former smoker	No	2013-11-18	Yes		138	165	50.7	210	100	97.4	2013-11-15	53.81
003	003-0728	Bourgogne - Franche Comté	Male	Inactive or disability	Mix nephropathy	181	2012-11-20	35.48	Yes	Type II	No	No	No		Yes	Non-smoker	No	2015-01-05	Yes		85.5			160	80	238.1	2014-12-26	25.68	0.26	2014-12-26
003	003-0730	Bourgogne - Franche Comté	Male	Inactive or disability	Primary chronic glomerulonephritis	220	2011-05-01	27.14	No	Type not specified		No	No		No	Non-smoker	Yes	2015-03-17	Yes		77			150	70	180.5	2015-03-09	33.74	0.2	2015-03-09
003	003-0731	Bourgogne - Franche Comté	Female	Inactive or disability	Other nephropathy	124	1995-09-01	43.79	No	Type not specified		No	No		Yes	Former smoker	No	2015-06-10	Yes		73			190	95	274	2015-06-01	16.2	3.78	2014-12-03
003	003-0733	Bourgogne - Franche Comté	Female	Inactive or disability	Diabetic nephropathy	96	2008-11-19	52.88	Yes	Type II	Yes	No	No		Yes	Non-smoker	No	2015-02-23	Yes		89			170	90	280	2015-02-16	15.09	1.5	2014-09-05
003	003-0736	Bourgogne - Franche Comté	Male	Inactive or disability	Nephroangiosclerosis and hypertension	172	2010-12-23	36.26	No	Type not specified		Yes	No		Yes	Non-smoker	No	2013-11-19	Yes		92	176	29.7	140	80	219	2013-11-09	27.21	1.4	2013-11-09
003	003-0738	Bourgogne - Franche Comté	Female	Inactive or disability	Mix nephropathy	104.4	2011-10-26	46.28	Yes	Type II	Yes	No	Yes	IV	Yes	Non-smoker	No	2013-11-19	Yes		77	159	30.5	135	70	98.2	2013-11-16	49.44
003	003-0739	Bourgogne - Franche Comté	Male	Inactive or disability	Tubulo-interstitial nephropathy/Chronic pyelonephritis	147	2005-12-31	45.26	No	Type not specified		No	No		Yes	Smoker	No	2013-11-19	Yes		80	176	25.8	130	70	162	2013-11-12	39.43
003	003-0740	Bourgogne - Franche Comté	Female	Inactive or disability	Nephroangiosclerosis and hypertension	80	2005-12-09	64.54	No	Type not specified		No	No		Yes	Former smoker	No	2013-11-19	Yes		88	170	30.4	150	90	180.5	2013-10-24	24.72
003	003-0741	Bourgogne - Franche Comté	Male	Inactive or disability	Vascular nephropathy	229	2010-11-29	26.86	Yes	Type II	No	No	No		Yes	Non-smoker	No	2013-11-19	Yes		86	175	28.1	120	60	277	2013-11-14	21.36	2.42	2013-04-29
003	003-0742	Bourgogne - Franche Comté	Male	Employed	Vascular nephropathy	112.4	2009-09-23	63.79	No	Type not specified		No	No		Yes	Non-smoker	No	2014-03-26	Yes		69	168	24.4	155	90	148.7	2014-03-06	45.3	0.29	2014-03-17	0.17
003	003-0745	Bourgogne - Franche Comté	Female	Inactive or disability	Vascular nephropathy	125	2013-06-05	39.7	Yes	Type II	No	No	No		Yes	Smoker	No	2013-11-20	Yes		78	160	30.5	170	80	138.1	2013-10-29	35.39
003	003-0746	Bourgogne - Franche Comté	Female	Inactive or disability		198	2012-11-30	23	Yes	Type II	No	No	No		Yes	Non-smoker	No	2013-11-20	Yes		76	160	29.7	190	80	141	2013-10-15	33.94
003	003-0747	Bourgogne - Franche Comté	Male	Inactive or disability	Unknown	126	2009-12-15	52.22	Yes	Type II	No	No	No		Yes	Non-smoker	No	2013-11-20	Yes		88	170	30.4	160	80	142.5	2013-11-13	44.8		2013-07-08	0.39
003	003-0748	Bourgogne - Franche Comté	Female		Polycystic kidney disease and hereditary diseases	88	2005-03-03	65.69	No	Type not specified		No	No		Yes	Non-smoker	No	2013-11-14	Yes		82	170	28.4	142	100	106.2	2013-11-09	50.96	0.28	2013-11-12
003	003-0750	Bourgogne - Franche Comté	Male	Inactive or disability	Other nephropathy	231	2001-11-16	25.45	No	Type not specified		Yes	Yes	II	Yes	Former smoker	No	2014-10-02	Yes		80			120	70	285	2014-09-26	19.35
003	003-0753	Bourgogne - Franche Comté	Male	Inactive or disability		137	2010-05-31	46.39	Yes	Type II	Yes	Yes	Yes	II	Yes	Former smoker	No	2013-11-21	Yes		94	176	30.3	170	90	187.6	2013-11-04	32.03	3.32	2013-11-04
003	003-0754	Bourgogne - Franche Comté	Female	Inactive or disability	Mix nephropathy	102.6	2013-07-29	48.57	Yes	Type II	No	No	No		Yes	Former smoker	No	2013-11-22	Yes		62	155	25.8	150	80	99.1	2013-09-16	50.55
003	003-0755	Bourgogne - Franche Comté	Male	Inactive or disability	Nephroangiosclerosis and hypertension	201	2013-10-11	29.88	No	Type not specified		No	No		Yes	Non-smoker	No	2013-11-22	Yes		77.5	172	26.2	130	70	214.2	2013-11-14	27.77	2.37	2013-11-14	1.48
003	003-0756	Bourgogne - Franche Comté	Female	Inactive or disability		100	2004-08-07	53.53	No	Type not specified		No	No		Yes	Non-smoker	No	2013-11-25	Yes		62	170	21.5	150	80	98.2	2013-10-05	52.96
003	003-0757	Bourgogne - Franche Comté	Male	Employed	Diabetic nephropathy	137	2011-04-19	50.17	Yes	Type II	Yes	Yes	No		Yes	Smoker	No	2013-11-25	Yes		48	150	21.3	150	80	175	2013-04-01	37.54
003	003-0758	Bourgogne - Franche Comté	Female	Inactive or disability	Unknown	142	2003-05-05	34.6	No	Type not specified		No	No		Yes	Former smoker	No	2013-11-25	Yes		70	155	29.1	141	65	154	2013-09-26	30.57
003	003-0761	Bourgogne - Franche Comté	Male	Inactive or disability	Nephroangiosclerosis and hypertension	124	1997-01-01	54	No	Type not specified		No	No		Yes	Former smoker	No	2013-11-25	Yes		76	169	26.6	140	80	124.8	2013-11-15	51.26	0.16	2013-11-15
003	003-0762	Bourgogne - Franche Comté	Female	Inactive or disability	Nephroangiosclerosis and hypertension	85	2012-06-06	59.86	No	Type not specified		No	Yes	III	Yes	Non-smoker	No	2013-11-26	Yes		91	158	36.5	140	80	104.4	2013-11-15	47.1
003	003-0763	Bourgogne - Franche Comté	Female	Inactive or disability	Nephroangiosclerosis and hypertension	100	2011-10-20	49.63	No	Type not specified		No	No		Yes	Non-smoker	No	2013-11-26	Yes		57	155	23.7	150	80	90.3	2013-11-04	55.54		2013-11-04	0
003	003-0764	Bourgogne - Franche Comté	Female	Inactive or disability	Mix nephropathy	219	2007-07-17	20.48	Yes	Type II	Yes	No	Yes	II	Yes	Former smoker	No	2013-11-26	Yes		103	160	40.2	170	100	276.1	2013-10-16	15.41		2013-07-17	0.94
003	003-0766	Bourgogne - Franche Comté	Female	Inactive or disability	Tubulo-interstitial nephropathy/Chronic pyelonephritis	72	2010-01-22	76.53	No	Type not specified		No	No		Yes	Smoker	No	2014-11-27	Yes		86	156	35.3	134	68	95	2014-11-26	54.84
003	003-0767	Bourgogne - Franche Comté	Female	Inactive or disability	Mix nephropathy	96.5	2009-03-05	53.52	Yes	Type II	No	No	No		Yes	Non-smoker	No	2013-11-28	Yes		75	146	35.2	150	80	94.7	2013-06-27	54.03	0.06	2013-10-29
003	003-0768	Bourgogne - Franche Comté	Female	Student	Nephroangiosclerosis and hypertension	106.2	2012-03-26	49.21	No	Type not specified		No	No		Yes	Smoker	No	2013-11-28	Yes		42	148	19.2	155	80	107.1	2013-11-12	48.56	0.06	2013-11-12
003	003-0769	Bourgogne - Franche Comté	Female	Inactive or disability		90.3	2009-04-07	56.28	No	Type not specified		No	No		No	Non-smoker	No	2013-11-28	Yes		49	152	21.2	120	60	88.5	2013-11-08	56.99		2013-11-08	0.16
003	003-0770	Bourgogne - Franche Comté	Male						Yes	Type II	No	No	No		Yes	Non-smoker	No		No	Patient refusal
003	003-0773	Bourgogne - Franche Comté	Female	Inactive or disability	Mix nephropathy	115.9	2010-02-15	42.08	Yes	Type II	Yes	No	Yes	III	Yes	Non-smoker	No	2013-12-03	Yes		86	153	36.7	150	80	135.4	2013-11-26	34.89	1.44	2013-11-27
003	003-0774	Bourgogne - Franche Comté	Female	Inactive or disability	Mix nephropathy	125.7	2012-04-23	37.63	No	Type not specified		No	No		Yes	Non-smoker	No	2013-12-03	Yes		86	156	35.3	130	60	109.7	2013-11-18	43.92
003	003-0775	Bourgogne - Franche Comté	Male	Employed	Nephroangiosclerosis and hypertension	129.1	2009-05-30	54.15	No	Type not specified		No	No		No	Non-smoker	No	2013-12-03	Yes		94	182	28.4	140	70	126.6	2013-11-23	54.55	0.07	2013-11-23
003	003-0779	Bourgogne - Franche Comté	Male		Primary chronic glomerulonephritis	99	2003-10-10	79.41	No	Type not specified		No	No		No	Non-smoker	No	2014-01-28	Yes		63	165	23.1	150	80	269.9	2014-01-20	23.61		2014-01-20	0.12
003	003-0784	Bourgogne - Franche Comté	Female	Inactive or disability		144.2	2012-10-10	32.28	No	Type not specified		No	No		Yes	Non-smoker	No	2013-12-04	Yes		67	151	29.4	145	70	124.8	2013-11-27	38.04	0.47	2013-10-04
003	003-0786	Bourgogne - Franche Comté	Male	Inactive or disability	Other nephropathy	126	2010-06-07	51.64	No	Type not specified		No	No		Yes	Former smoker	No	2014-09-18	Yes		62			120	50	218.6	2014-09-09	27.05	0.37	2014-06-04
003	003-0788	Bourgogne - Franche Comté	Female	Inactive or disability	Other nephropathy	152	2012-12-19	30.53	No	Type not specified		No	Yes	II	Yes	Non-smoker	No	2013-12-05	Yes		42	149	18.9	130	90	157.5	2013-11-29	29.23	0.09	2013-11-30	0.06
003	003-0790	Bourgogne - Franche Comté	Female	Inactive or disability	Mix nephropathy	316	2012-06-22	13.61	Yes	Type II	Yes	No	No		Yes	Non-smoker	No	2013-12-05	Yes		91	150	40.4	160	95	131.9	2013-11-22	37.2
003	003-0793	Bourgogne - Franche Comté	Female	Student	Mix nephropathy				Yes	Type II	Yes	Yes	Yes	I	Yes	Former smoker	No	2013-12-05	Yes		107	153	45.7	130	60	101.8	2013-11-26	51.86	1.52	2013-11-26
003	003-0794	Bourgogne - Franche Comté	Male	Inactive or disability	Other nephropathy	187	2011-10-17	33.11	No	Type not specified		No	No		Yes	Non-smoker	No	2013-12-05	Yes		70	160	27.3	153	88	294.7	2013-11-29	19.48
003	003-0796	Bourgogne - Franche Comté	Female	Inactive or disability	Nephroangiosclerosis and hypertension	246	2008-12-08	17.75	Yes	Type II	Yes	No	No		Yes	Non-smoker	No	2013-12-09	Yes		54	152	23.4	150	80	149.6	2013-11-28	31.1
003	003-0797	Bourgogne - Franche Comté	Male	Inactive or disability	Vascular nephropathy	135	2008-02-22	48.51	Yes	Type II	No	Yes	Yes	II	No	Non-smoker	No	2014-06-24	Yes		78	160	30.5	140	80	347.8	2014-06-12	16	1.57	2014-02-06
003	003-0799	Bourgogne - Franche Comté	Male	Inactive or disability		107	2005-11-26	66.73	Yes	Type II	Yes	No	No		Yes	Former smoker	No	2013-12-09	Yes		104	175	34	120	60	278.8	2013-12-13	21.48	4.9	2013-10-07
003	003-0800	Bourgogne - Franche Comté	Female	Inactive or disability	Other nephropathy	227	2010-08-02	19.07	No	Type not specified		No	Yes	II	Yes	Non-smoker	No	2013-12-10	Yes		82	155	34.1	130	80	309.8	2013-11-26	13.22	3.16	2013-11-26	3.16
003	003-0803	Bourgogne - Franche Comté	Female	Inactive or disability	Polycystic kidney disease and hereditary diseases	67	2012-06-29	79.42	No	Type not specified		No	No		Yes	Non-smoker	No	2013-12-10	Yes		49	153	20.9	160	80	86.7	2013-12-05	58.82	0	2013-12-05
003	003-0804	Bourgogne - Franche Comté	Male	Inactive or disability	Nephroangiosclerosis and hypertension	132	2011-12-13	50.57	Yes	Type II	No	No	No		Yes	Smoker	No	2013-12-10	Yes		78	179	24.3	160	80	162	2013-09-11	39.67	0.81	2013-03-28
003	003-0805	Bourgogne - Franche Comté	Female	Student	Polycystic kidney disease and hereditary diseases	96	2009-05-15	60.36	No	Type not specified		No	No		Yes	Smoker	No	2015-02-09	Yes		73	159	28.9	130	70	163.7	2014-11-08	31.78	0.85	2014-11-08
003	003-0808	Bourgogne - Franche Comté	Female	Inactive or disability					No	Type not specified		No	No		Yes	Non-smoker	No		No	Patient refusal
003	003-0809	Bourgogne - Franche Comté	Female	Inactive or disability	Other nephropathy	128	2005-10-04	39.13	No	Type not specified		No	No		No	Non-smoker	No	2013-12-12	Yes		63	155	26.2	140	80	92	2013-12-05	55.87		2013-12-05	0
003	003-0810	Bourgogne - Franche Comté	Male	Inactive or disability	Other nephropathy	167	2011-08-22	36.82	Yes	Type II	No	Yes	No		Yes	Former smoker	Yes	2013-12-12	Yes		80	168	28.3	140	70	176.1	2013-12-04	34.45	0.23	2013-10-07
003	003-0811	Bourgogne - Franche Comté	Female	Inactive or disability	Mix nephropathy	154	2013-03-29	30.74	Yes	Type II	Yes	No	No		Yes	Non-smoker	No	2013-12-12	Yes		88	164	32.7	137	90	133.6	2013-09-13	36.22
003	003-0815	Bourgogne - Franche Comté	Female	Inactive or disability	Mix nephropathy	138	2010-10-28	34.59	Yes	Type II	Yes	No	Yes	II	Yes	Former smoker	No	2013-12-12	Yes		85	150	37.8	186	65	125.7	2013-03-21	38.21
003	003-0816	Bourgogne - Franche Comté	Female	Inactive or disability					No	Type not specified		No	No		Yes	Non-smoker	No		No	Patient refusal
003	003-0817	Bourgogne - Franche Comté	Female	Inactive or disability	Other nephropathy	167	2013-11-23	26.79	No	Type not specified		No	Yes	II	Yes	Non-smoker	No	2013-12-16	Yes		64	152	27.7	143	64	185	2013-12-11	23.8
003	003-0819	Bourgogne - Franche Comté	Female	Employed	Tubulo-interstitial nephropathy/Chronic pyelonephritis	110	2013-01-14	55.42	No	Type not specified		No	No		No	Non-smoker	No	2013-12-16	Yes		101	158	40.5	130	70	116.8	2013-11-28	51.71	0.14	2013-11-28
003	003-0824	Bourgogne - Franche Comté	Female	Employed		91	2008-11-07	61.43	No	Type not specified		No	No		No	Non-smoker	No	2013-12-19	Yes		56	156	23	100	60	162	2013-12-06	30.92
003	003-0827	Bourgogne - Franche Comté	Male	Inactive or disability		131	2012-02-01	48.72	Yes	Type II	Yes	Yes	Yes	IV	Yes	Former smoker	No	2013-12-24	Yes		98	172	33.1	130	70	188.5	2013-12-16	31.93		2013-12-16	0.45
003	003-0828	Bourgogne - Franche Comté	Female			154	2011-01-03	32.05	Yes	Type II	Yes	Yes	No		No	Non-smoker	No	2013-12-30	Yes		73	179	22.8	130	70	149.6	2013-12-20	32.91	0.28	2013-08-30
003	003-0829	Bourgogne - Franche Comté	Male	Employed	Primary chronic glomerulonephritis	133	2008-06-02	52.12	No	Type not specified		No	No		No	Non-smoker	Yes	2013-12-30	Yes		81	175	26.4	133	80	164.6	2013-12-12	40	0.74	2013-10-01
003	003-0831	Bourgogne - Franche Comté	Male	Inactive or disability		197.4	2011-12-20	30.68	No	Type not specified		No	No		Yes	Smoker	No	2014-01-06	Yes		56	165	20.6	160	90	472.6	2013-12-31	11.14
003	003-0832	Bourgogne - Franche Comté	Female	Inactive or disability	Nephroangiosclerosis and hypertension	113	2009-06-17	43.1	Yes	Type II	Yes	No	No		Yes	Non-smoker	No	2014-01-06	Yes		44	151	19.3	190	90	99.1	2013-12-31	49.63	0.12	2014-01-02
003	003-0833	Haut de France	Female	Inactive or disability	Nephroangiosclerosis and hypertension	83	2013-06-10	63.49	No	Type not specified		No	No		No	Non-smoker	No	2014-01-07	Yes		72	159	28.5	130	70	91.2	2013-12-30	56.95		2013-12-30	0
003	003-0834	Bourgogne - Franche Comté	Male	Inactive or disability	Nephroangiosclerosis and hypertension	101	2004-05-07	67.02	Yes	Type II	Yes	No	No		Yes	Former smoker	No	2014-01-07	Yes		87	175	28.4	140	80	247	2013-12-30	23.32	1.39	2013-12-30
003	003-0835	Bourgogne - Franche Comté	Male	Inactive or disability	Diabetic nephropathy	229	2009-11-10	25.51	Yes	Type II	Yes	Yes	Yes	IV	Yes	Former smoker	Yes	2014-01-07	Yes		105	172	35.5	160	70	196.5	2014-01-06	30.06	0.75	2014-01-06
003	003-0836	Bourgogne - Franche Comté	Female	Inactive or disability	Diabetic nephropathy	132	2011-04-05	37.28	Yes	Type II	Yes	No	No		Yes	Former smoker	No	2014-01-07	Yes		95	164	35.3	138	69	155.8	2013-12-17	30.6
003	003-0840	Bourgogne - Franche Comté	Female	Employed	Mix nephropathy	124	2011-11-22	42.44	No	Type not specified		No	No		Yes	Non-smoker	No	2014-01-08	Yes		98	162	37.3	160	108	177	2013-12-27	27.92
003	003-0842	Bourgogne - Franche Comté	Male	Inactive or disability	Nephroangiosclerosis and hypertension				No	Type not specified		No	Yes	III	Yes	Former smoker	No	2014-01-09	Yes		58	160	22.7	122	66	119.5	2013-10-14	54.31	0.07	2013-10-14
003	003-0843	Bourgogne - Franche Comté	Male	Inactive or disability	Other nephropathy	147.8	2014-01-06	41.86	No	Type not specified		Yes	No		Yes	Former smoker	Yes	2014-01-09	Yes		74	175	24.2	130	70	147.8	2014-01-06	41.86
003	003-0845	Bourgogne - Franche Comté	Male	Inactive or disability	Nephroangiosclerosis and hypertension	321	2013-03-27	17.02	Yes	Type II	No	No	No		Yes	Smoker	No	2014-01-21	Yes		75	175	24.5	140	80	312	2013-12-16	17.59	0.45	2013-07-29
003	003-0847	Bourgogne - Franche Comté	Male	Employed	Other nephropathy	213.3	2013-10-22	31.41	Yes	Type II	No	No	No		Yes	Smoker	Yes	2014-01-14	Yes		80	173	26.7	125	75	126.6	2014-01-08	57.07
003	003-0848	Bourgogne - Franche Comté	Female	Inactive or disability		91.2	2011-01-26	55.79	No	Type not specified		No	No		No	Non-smoker	No	2014-01-14	Yes		53	158	21.2	125	75	104.4	2013-12-12	47.47	0.01	2013-12-12
003	003-0850	Bourgogne - Franche Comté	Male	Inactive or disability	Diabetic nephropathy	176.8	1999-12-09	36.21	Yes	Type II	Yes	No	No		Yes	Non-smoker	No	2014-01-14	Yes		90	165	33.1	150	80	208	2013-12-05	28.8
003	003-0853	Bourgogne - Franche Comté	Male	Inactive or disability	Diabetic nephropathy	219	2013-08-28	28.28	Yes	Type II	Yes	No	No		No	Former smoker	No	2014-07-21	Yes		90	160	35.2	150	70	160	2014-07-02	40.5
003	003-0854	Bourgogne - Franche Comté	Female	Inactive or disability		164	2013-01-29	28.19	No	Type not specified		No	Yes	I	Yes	Non-smoker	No	2014-06-25	Yes		67			161	77	253	2014-06-24	17.05
003	003-0855	Grand Est	Female	Inactive or disability	Mix nephropathy	89	2007-09-06	60.56	Yes	Type II	Yes	No	Yes	III	Yes	Non-smoker	No	2014-01-16	Yes		132	150	58.7	110	70	121.2	2013-12-18	41.54	0	2013-12-18
003	003-0857	Bourgogne - Franche Comté	Male	Inactive or disability	Mix nephropathy	179.7	2013-04-11	34.19	Yes	Type II	No	No	Yes	IV	Yes	Former smoker	No	2014-01-28	Yes		100	180	30.9	109	54	172.6	2014-01-07	35.72
003	003-0863	Bourgogne - Franche Comté	Male	Inactive or disability	Mix nephropathy	259.3	2009-11-07	22.04	Yes	Type II	No	No	No		Yes	Non-smoker	No	2013-05-27	Yes		75	163	28.2	160	70	229.2	2013-04-30	25.17
003	003-0864	Bourgogne - Franche Comté	Female	Inactive or disability	Mix nephropathy	136	2011-04-01	35.59	Yes	Type II	Yes	No	Yes		Yes	Non-smoker	No	2015-05-12	Yes		100	160	39.1	163	61	215	2015-05-11	20.74
003	003-0868	Bourgogne - Franche Comté	Male	Inactive or disability	Mix nephropathy	126	2013-11-04	51.36	Yes	Type II	No	No	No		Yes	Former smoker	No	2014-01-27	Yes		71	171	24.3	150	80	135	2013-11-12	47.43	0.18	2013-11-12
003	003-0870	Bourgogne - Franche Comté	Female	Inactive or disability	Mix nephropathy	93	2006-01-31	55.51	Yes	Type II	Yes	No	Yes	III	Yes	Non-smoker	No	2014-01-28	Yes		66	150	29.3	170	90	92	2014-01-21	54.93		2014-01-21	0.06
003	003-0871	Bourgogne - Franche Comté	Male	Inactive or disability	Diabetic nephropathy	251	2011-09-15	23.58	Yes	Type II	Yes	No	Yes		Yes	Non-smoker	Yes	2015-05-11	Yes		72			138	71	630.1	2015-05-06	8.06
003	003-0872	Bourgogne - Franche Comté	Female	Inactive or disability	Diabetic nephropathy	124	2010-06-21	39.25	Yes	Type II	Yes	No	Yes	III	Yes	Smoker	No	2014-01-29	Yes		82	156	33.7	120	60	97.4	2013-11-26	51.43	2.15	2013-11-26
003	003-0873	Haut de France	Female	Inactive or disability	Nephroangiosclerosis and hypertension	86	2007-07-19	62.13	No	Type not specified		No	No		Yes	Non-smoker	No	2014-01-30	Yes		55	160	21.5	145	80	90.3	2014-01-23	57.43	0.1	2014-01-23	0.09
003	003-0874	Bourgogne - Franche Comté	Female	Inactive or disability	Nephroangiosclerosis and hypertension	135	2010-11-29	34.24	No	Type not specified		No	Yes	II	Yes	Non-smoker	No	2014-01-30	Yes		66	152	28.6	140	80	105.3	2014-01-15	45.2
003	003-0877	Bourgogne - Franche Comté	Male	Inactive or disability	Nephroangiosclerosis and hypertension	175	2011-08-09	34.45	No	Type not specified		No	Yes	II	Yes	Non-smoker	No	2014-01-30	Yes		70	155	29.1	130	55	167.3	2014-01-21	36.03
003	003-0882	Bourgogne - Franche Comté	Female	Inactive or disability	Nephroangiosclerosis and hypertension	72	2011-11-30	72.31	Yes	Type II	No	Yes	No		Yes	Non-smoker	No	2014-10-06	Yes		68	150	30.2	120	70	160.2	2014-10-07	28.51
003	003-0886	Bourgogne - Franche Comté	Female	Inactive or disability					No	Type not specified		No	No		Yes	Non-smoker	No		No	Patient refusal
003	003-0888	Bourgogne - Franche Comté	Male	Employed	Other nephropathy	113	2011-01-25	63.66	No	Type not specified		No	No		Yes	Non-smoker	No	2014-02-06	Yes		79	176	25.5	117	78	130.1	2014-01-13	53.46	0	2014-01-13
003	003-0895	Bourgogne - Franche Comté	Male			193	2012-09-19	33.91	Yes	Type II	Yes	Yes	No		Yes	Former smoker	No	2014-04-23	Yes	Patient not coming	59	170	20.4	150	90	482.3	2014-04-04	11.7	6.05	2014-03-10
003	003-0896	Bourgogne - Franche Comté	Female	Inactive or disability	Mix nephropathy	130	2008-02-07	37.38	Yes	Type II	Yes	No	No		Yes	Non-smoker	No	2014-02-11	Yes		110	152	47.6	137	86	113.3	2013-11-20	43.2
003	003-0897	Bourgogne - Franche Comté	Female	Inactive or disability		135	2011-11-02	34.74	No	Type not specified		No	Yes	III	Yes	Non-smoker	No	2014-02-12	Yes		90	157	36.5	120	60	123.9	2014-01-21	38.07		2014-01-21	0.03
003	003-0904	Bourgogne - Franche Comté	Female	Inactive or disability	Other nephropathy	112	2011-04-29	46.28	No	Type not specified		No	No		Yes	Smoker	No	2014-10-13	Yes		77	154	32.5	150	92	148.7	2014-10-04	33.03	4.23	2014-10-07
003	003-0905	Bourgogne - Franche Comté	Male	Employed	Vascular nephropathy	112	2010-11-12	64.87	No	Type not specified		No	No		Yes	Former smoker	No	2014-02-18	Yes		95	176	30.7	140	70	159.3	2013-10-29	42.66	2.32	2013-11-08
003	003-0908	Bourgogne - Franche Comté	Female	Inactive or disability					No	Type not specified		No	No		No	Non-smoker	No		No	Patient refusal
003	003-0909	Bourgogne - Franche Comté	Female	Student					Yes	Type II	No	No	Yes		Yes	Non-smoker	No		No	Doctor refusal
003	003-0912	Bourgogne - Franche Comté	Female	Inactive or disability	Nephroangiosclerosis and hypertension	183.2	2013-07-08	24.49	No	Type not specified		No	No		Yes	Non-smoker	Yes	2014-02-20	Yes		60	160	23.4	100	60	215.1	2014-02-17	20.29	0.8	2014-02-14
003	003-0913	Bourgogne - Franche Comté	Male	Inactive or disability	Vascular nephropathy	186	2005-12-23	34.74	No	Type not specified		No	No		Yes	Non-smoker	No	2014-02-20	Yes		80	161	30.9	162	87	210.6	2014-02-14	29.22	1.03	2013-09-05
003	003-0914	Bourgogne - Franche Comté	Female	Inactive or disability	Diabetic nephropathy	108	2011-08-08	45.41	Yes	Type II	No	No	Yes	III	Yes	Non-smoker	No	2014-02-20	Yes		81.5	150	36.2	133	51	127.4	2014-02-19	37.24			0.03	2014-02-19
003	003-0916	Bourgogne - Franche Comté	Male	Inactive or disability		177	2009-10-21	35.93	Yes	Type II	Yes	Yes	Yes	II	Yes	Non-smoker	No	2014-02-21	Yes		96	175	31.3	196	75	177	2014-01-10	35.38	2.33	2014-01-10
003	003-0917	Bourgogne - Franche Comté	Male	Inactive or disability	Nephroangiosclerosis and hypertension	150	2010-09-01	42	No	Type not specified		Yes	Yes	IV	Yes	Former smoker	No	2014-02-24	Yes		69	172	23.3	140	80	115	2014-02-18	56.48
003	003-0919	Bourgogne - Franche Comté	Male	Inactive or disability	Nephroangiosclerosis and hypertension	143	2013-10-21	44.38	No	Type not specified		Yes	No		Yes	Non-smoker	No	2014-02-24	Yes		88	168	31.2	170	80	141	2014-02-12	44.99	0.06	2014-02-14
003	003-0920	Bourgogne - Franche Comté	Male	Inactive or disability	Diabetic nephropathy	233	2013-08-15	26.42	Yes	Type II	Yes	Yes	Yes	II	Yes	Smoker	No	2014-02-25	Yes		80	183	23.9	140	70	168.2	2013-11-12	38.48
003	003-0927	Bourgogne - Franche Comté	Male	Employed	Primary chronic glomerulonephritis	84	2013-11-19	90.02	No	Type not specified		No	No		No	Smoker	Yes	2014-02-28	Yes		86	182	26	150	99	157.5	2014-02-25	43.4		2014-02-24	0.04
003	003-0929	Bourgogne - Franche Comté	Female	Inactive or disability					No	Type not specified		No	Yes		Yes	Former smoker	No		No	Patient refusal
003	003-0931	Bourgogne - Franche Comté	Male	Student	Other nephropathy	208	2014-02-24	30.32	No	Type not specified		No	No		Yes	Former smoker	Yes	2014-09-18	Yes		81	171	27.7	83	50	189.4	2014-09-16	33.78	0.06	2014-09-16
003	003-0936	Bourgogne - Franche Comté	Female	Inactive or disability	Nephroangiosclerosis and hypertension	99	2012-06-04	48.86	No	Type not specified		No	No		Yes	Non-smoker	No	2014-03-06	Yes		82	190	22.7	145	50	92.9	2014-02-10	52.34		2014-02-10	0.2
003	003-0938	Bourgogne - Franche Comté	Female	Inactive or disability	Other nephropathy	128.3	2012-11-12	39.03	No	Type not specified		No	Yes	II	Yes	Non-smoker	No	2014-03-06	Yes		61	160	23.8	103	66	143.4	2014-02-28	34.1	0	2014-02-28
003	003-0940	Bourgogne - Franche Comté	Male	Inactive or disability	Nephroangiosclerosis and hypertension	141	2009-06-29	45.35	No	Type not specified		No	No		Yes	Smoker	No	2014-03-06	Yes		69	164	25.7	147	77	179	2014-03-01	33.98	1.25	2014-03-01
003	003-0941	Bourgogne - Franche Comté	Female		Nephroangiosclerosis and hypertension	120.4	2010-04-27	44.09	No	Type not specified		No	No		Yes	Non-smoker	No	2014-03-06	Yes		99	166	35.9	131	78	108	2014-02-27	49.18
003	003-0942	Bourgogne - Franche Comté	Male	Employed	Other nephropathy	75	2009-10-23	107.58	No	Type not specified		No	No		No	Non-smoker	No	2014-03-10	Yes		68	170	23.5	115	65	149.6	2013-08-06	47.52
003	003-0943	Bourgogne - Franche Comté	Male	Inactive or disability	Nephroangiosclerosis and hypertension	100	2009-02-12	68.8	Yes	Type II	Yes	No	Yes	II	Yes	Smoker	No	2014-03-10	Yes		80	173	26.7	140	70	127.4	2013-03-11	51.41
003	003-0945	Bourgogne - Franche Comté	Male	Inactive or disability	Polycystic kidney disease and hereditary diseases	124	2007-06-15	53.05	No	Type not specified		Yes	No		Yes	Non-smoker	No	2013-12-11	Yes		66	156	27.1	120	70	181.4	2013-12-07	33.64			0.24	2013-12-07
003	003-0946	Bourgogne - Franche Comté	Male	Inactive or disability	Diabetic nephropathy	124.8	2013-09-30	53.95	Yes	Type II	Yes	Yes	Yes	III	Yes	Non-smoker	No	2014-03-11	Yes		97	166	35.2	130	60	144.3	2014-02-05	45.48	0.66	2014-02-05	0.39
003	003-0947	Bourgogne - Franche Comté	Female	Inactive or disability	Other nephropathy	82	2011-03-25	66.09	No	Type not specified		No	No		No	Former smoker	No	2014-03-11	Yes		70	160	27.3	120	60	103.2	2014-02-20	50.17
003	003-0956	Bourgogne - Franche Comté	Female	Inactive or disability	Mix nephropathy	135	2011-12-22	34.57	Yes	Type II	Yes	No	No		Yes	Non-smoker	No	2014-11-27	Yes		70	157	28.4	160	70	198.2	2014-11-24	22.03
003	003-0961	Bourgogne - Franche Comté	Male	Inactive or disability	Mix nephropathy	179	2008-11-14	34.93	Yes	Type II	Yes	No	No		Yes	Smoker	No	2014-03-13	Yes		91	170	31.5	129	76	158.3	2013-11-18	39.68
003	003-0962	Bourgogne - Franche Comté	Female	Inactive or disability	Primary chronic glomerulonephritis	109	2012-05-22	46.65	No	Type not specified		No	No		No	Non-smoker	No	2014-03-13	Yes		72	172	24.3	112	78	115.9	2014-02-10	43.19	0.06	2014-02-10
003	003-0967	Bourgogne - Franche Comté	Male	Inactive or disability	Other nephropathy	122	2013-11-13	54.69	No	Type not specified		Yes	No		Yes	Non-smoker	Yes	2014-03-18	Yes		81	174	26.8	130	80	117.7	2014-03-12	56.83		2014-03-11	0.08
003	003-0968	Bourgogne - Franche Comté	Female	Employed	Other nephropathy	111	2014-01-07	52.58	No	Type not specified		No	No		No	Non-smoker	No	2014-03-18	Yes		55	170	19	120	60	125.7	2014-03-08	45.55	0.25	2014-03-08
[truncated: 153 more rows]

## Sheet: Follow up
Center ID	Patient ID	Date of inclusion	Patient with at least one follow-up	Date of last follow-up	Follow-up duration (months)
001	001-0001	2012-04-05	Yes	2014-08-07	28
[truncated: 1,848 more rows]

## Sheet: Evolution
Center ID	Patient ID	Patient's status	Reason for withdrawal
[truncated: 1,849 more rows]

[truncated: 2 more sheets: Treatment, Patients with follow up]
